# Supplementary material for: Accelerated demand for interpersonal skills in the Australian post-pandemic labour market
Source: Nat Hum Behav. 2024 Jan 8;8(1):32–42. doi: 10.1038/s41562-023-01788-2 (PMC10810758; doi:10.1038/s41562-023-01788-2)
Supplement: Supplementary file 2 — Statistical source data. [file 41562_2023_1788_MOESM2_ESM.csv]

X	date	period	avg_value	avg_change	point_forecast	low	high	low80	high80	skill_lab
1	2015-04-15	pre_covid	0.17422839232901	-0.00491543699671188	NA	NA	NA	NA	NA	Interpersonal
2	2015-06-15	pre_covid	0.175102267387878	0.00532098908418793	NA	NA	NA	NA	NA	Interpersonal
3	2015-07-15	pre_covid	0.171749440721673	-0.0067760752462422	NA	NA	NA	NA	NA	Interpersonal
4	2015-08-15	pre_covid	0.182388831502865	0.0119394055527937	NA	NA	NA	NA	NA	Interpersonal
5	2015-09-15	pre_covid	0.178131920375701	-0.0049669522441942	NA	NA	NA	NA	NA	Interpersonal
6	2015-10-15	pre_covid	0.190937742858823	0.014835647522837	NA	NA	NA	NA	NA	Interpersonal
7	2015-11-15	pre_covid	0.211283533763161	0.0074166297667696	NA	NA	NA	NA	NA	Interpersonal
8	2015-12-15	pre_covid	0.215571531242037	0.0149056316383018	NA	NA	NA	NA	NA	Interpersonal
9	2016-01-15	pre_covid	0.198638504166118	-0.0204356292191688	NA	NA	NA	NA	NA	Interpersonal
10	2016-02-15	pre_covid	0.201058870556699	0.00415746534668185	NA	NA	NA	NA	NA	Interpersonal
11	2016-03-15	pre_covid	0.201882579504981	0.00133952661985453	NA	NA	NA	NA	NA	Interpersonal
12	2016-04-15	pre_covid	0.209813777287275	0.00635517220368264	NA	NA	NA	NA	NA	Interpersonal
13	2016-05-15	pre_covid	0.205423545050705	-0.00239440180608993	NA	NA	NA	NA	NA	Interpersonal
14	2016-06-15	pre_covid	0.211740106984277	0.0081725735335201	NA	NA	NA	NA	NA	Interpersonal
15	2016-07-15	pre_covid	0.209143941396146	-0.00397690055200127	NA	NA	NA	NA	NA	Interpersonal
16	2016-08-15	pre_covid	0.213275845901289	0.00529577563580502	NA	NA	NA	NA	NA	Interpersonal
17	2016-09-15	pre_covid	0.215271276876762	-0.00107943586652186	NA	NA	NA	NA	NA	Interpersonal
18	2016-10-15	pre_covid	0.217778852865327	0.00665633002083344	NA	NA	NA	NA	NA	Interpersonal
19	2016-11-15	pre_covid	0.223769233210621	0.00215091587031657	NA	NA	NA	NA	NA	Interpersonal
20	2016-12-15	pre_covid	0.213802457511336	-0.00996718335323244	NA	NA	NA	NA	NA	Interpersonal
21	2017-02-15	pre_covid	0.212791255771931	0.000537009742678309	NA	NA	NA	NA	NA	Interpersonal
22	2017-03-15	pre_covid	0.215930001177665	0.0018548873308989	NA	NA	NA	NA	NA	Interpersonal
23	2017-04-15	pre_covid	0.210366664240336	-0.00411874331817167	NA	NA	NA	NA	NA	Interpersonal
24	2017-05-15	pre_covid	0.208219706139708	-0.00274722696596303	NA	NA	NA	NA	NA	Interpersonal
25	2017-06-15	pre_covid	0.22409096873012	0.0152321098284881	NA	NA	NA	NA	NA	Interpersonal
26	2017-07-15	pre_covid	0.213958157402021	-0.00356946102344283	NA	NA	NA	NA	NA	Interpersonal
27	2017-08-15	pre_covid	0.246021083377696	0.0239603116175414	NA	NA	NA	NA	NA	Interpersonal
28	2017-09-15	pre_covid	0.235425502729939	-0.0106557528581048	NA	NA	NA	NA	NA	Interpersonal
29	2017-10-15	pre_covid	0.241576212912681	0.00125600235962462	NA	NA	NA	NA	NA	Interpersonal
30	2017-11-15	pre_covid	0.245085569669496	0.00448150838375295	NA	NA	NA	NA	NA	Interpersonal
31	2017-12-15	pre_covid	0.241823608830083	0.00243771766806946	NA	NA	NA	NA	NA	Interpersonal
32	2018-01-15	pre_covid	0.233445450322803	-0.00669839168881628	NA	NA	NA	NA	NA	Interpersonal
33	2018-02-15	pre_covid	0.252635454912519	0.0174271361756296	NA	NA	NA	NA	NA	Interpersonal
34	2018-03-15	pre_covid	0.246159341586936	-0.00801902409675577	NA	NA	NA	NA	NA	Interpersonal
35	2018-04-15	pre_covid	0.242511026130537	-0.003708642742705	NA	NA	NA	NA	NA	Interpersonal
36	2018-05-15	pre_covid	0.253073738535078	0.00327753234325677	NA	NA	NA	NA	NA	Interpersonal
37	2018-06-15	pre_covid	0.236835564403954	-0.00706149802998866	NA	NA	NA	NA	NA	Interpersonal
38	2018-07-15	pre_covid	0.250740906854165	0.0102515660044865	NA	NA	NA	NA	NA	Interpersonal
39	2018-08-15	pre_covid	0.248639081785649	-0.00517949817291397	NA	NA	NA	NA	NA	Interpersonal
40	2018-09-15	pre_covid	0.272623212421595	0.0161839114336966	NA	NA	NA	NA	NA	Interpersonal
41	2018-10-15	pre_covid	0.278011187461717	0.0162601126220013	NA	NA	NA	NA	NA	Interpersonal
42	2018-11-15	pre_covid	0.287537940481889	0.00284380104752165	NA	NA	NA	NA	NA	Interpersonal
43	2018-12-15	pre_covid	0.258087735934656	-0.0148313243540868	NA	NA	NA	NA	NA	Interpersonal
44	2019-02-15	pre_covid	0.271564506282866	0.00753834760905935	NA	NA	NA	NA	NA	Interpersonal
45	2019-03-15	pre_covid	0.277884852519731	0.00428068786159916	NA	NA	NA	NA	NA	Interpersonal
46	2019-04-15	pre_covid	0.260968390965933	-0.00815113997110682	NA	NA	NA	NA	NA	Interpersonal
47	2019-05-15	pre_covid	0.274648438839572	0.0125867940676213	NA	NA	NA	NA	NA	Interpersonal
48	2019-06-15	pre_covid	0.289357845005483	0.0148526585419929	NA	NA	NA	NA	NA	Interpersonal
49	2019-07-15	pre_covid	0.26962371202324	-0.0155167559735031	NA	NA	NA	NA	NA	Interpersonal
50	2019-08-15	pre_covid	0.26716634490374	-0.00302114737395156	NA	NA	NA	NA	NA	Interpersonal
51	2019-09-15	pre_covid	0.272651256275918	0.00813307523440688	NA	NA	NA	NA	NA	Interpersonal
52	2019-10-15	pre_covid	0.284043297062066	0.00242864908320842	NA	NA	NA	NA	NA	Interpersonal
53	2019-11-15	pre_covid	0.286231707090886	-0.00197164051292479	NA	NA	NA	NA	NA	Interpersonal
54	2019-12-15	pre_covid	0.284875998269702	0.00109834977048215	NA	NA	NA	NA	NA	Interpersonal
55	2020-01-15	pre_covid	0.272773153259055	-0.01017812869539	NA	NA	NA	NA	NA	Interpersonal
56	2020-02-15	pre_covid	0.290560149832602	0.0164260378044427	NA	NA	NA	NA	NA	Interpersonal
57	2020-03-15	pre_covid	0.275482949617256	-0.0167750961202622	NA	NA	NA	NA	NA	Interpersonal
58	2020-04-15	post_covid	0.285856172885718	0.00389403349561067	0.287732767704653	0.267429060605944	0.308036474803361	0.274456887217076	0.30100864819223	Interpersonal
59	2020-05-15	post_covid	0.290525428644856	0.00410668509969411	0.289680119656361	0.268828747552547	0.310531491760175	0.276046140269915	0.303314099042807	Interpersonal
60	2020-06-15	post_covid	0.290089436299938	0.00286975973354033	0.291627471608069	0.270242004622122	0.313012938594016	0.277644266349236	0.305610676866902	Interpersonal
61	2020-07-15	post_covid	0.297749357326167	0.00519731184040266	0.293574823559777	0.271667839080367	0.315481808039187	0.279250616340971	0.307899030778583	Interpersonal
62	2020-08-15	post_covid	0.308384738048332	0.0101057067381591	0.295522175511485	0.273105372903196	0.317938978119774	0.280864616136026	0.310179734886944	Interpersonal
63	2020-09-15	post_covid	0.303225534445969	-0.00643275241226948	0.297469527463193	0.274553825050968	0.320385229875419	0.282485755040031	0.312453299886355	Interpersonal
64	2020-10-15	post_covid	0.319447119001097	0.0132141211366539	0.299416879414901	0.276012497115293	0.322821261714509	0.284113576388287	0.314720182441516	Interpersonal
65	2020-11-15	post_covid	0.361971319725927	0.0489545650904796	0.301364231366609	0.277480761585909	0.325247701147309	0.285747669873886	0.316980792859333	Interpersonal
66	2020-12-15	post_covid	0.356200104368105	-0.00111166620581378	0.303311583318317	0.278958052175813	0.327665114460821	0.28738766522166	0.319235501414975	Interpersonal
67	2021-01-15	post_covid	0.375880788470411	0.0126977620132047	0.305258935270026	0.280443855779902	0.330074014760149	0.289033226930214	0.321484643609837	Interpersonal
68	2021-02-15	post_covid	0.374659468888517	-0.00167909436101751	0.307206287221734	0.28193770574221	0.332474868701257	0.290684049869615	0.323728524573852	Interpersonal
69	2021-03-15	post_covid	0.345856729152268	-0.0316341600015484	0.309153639173442	0.283439176180556	0.334868102166327	0.292339855570472	0.325967422776411	Interpersonal
70	2021-04-15	post_covid	0.330052037289004	-0.0156614589958451	0.31110099112515	0.284947877172474	0.337254105077825	0.294000389076187	0.328201593174112	Interpersonal
71	2021-05-15	post_covid	0.324260377761328	-0.00505444876798473	0.313048343076858	0.286463450647889	0.339633235505827	0.295665416257325	0.330431269896391	Interpersonal
72	2021-06-15	post_covid	0.333444763412768	0.00800512277265554	0.314995695028566	0.287985566865743	0.342005823191388	0.297334721507796	0.332656668549336	Interpersonal
73	2021-07-15	post_covid	0.312543263327197	-0.0150979800533051	0.316943046980274	0.289513921376211	0.344372172584337	0.299008105758558	0.33487798820199	Interpersonal
74	2021-08-15	post_covid	0.335249615690613	0.0167379892068499	0.318890398931982	0.291048232389148	0.346732565474816	0.300685384756941	0.337095413107023	Interpersonal
75	2021-09-15	post_covid	0.341910455010068	0.00590394374283159	0.32083775088369	0.292588238484297	0.349087263283084	0.302366387569425	0.339309114197956	Interpersonal
76	2021-10-15	post_covid	0.342902325889281	0.0025652061773003	0.322785102835398	0.294133696610533	0.351436509060264	0.304050955273423	0.341519250397374	Interpersonal
77	2021-11-15	post_covid	0.345493782536708	0.00216683464156607	0.324732454787106	0.295684380330781	0.353780529243432	0.305738939809689	0.343725969764523	Interpersonal
78	2021-12-15	post_covid	0.348376850720185	0.00261764711779879	0.326679806738814	0.297240078276711	0.356119535200918	0.307430202971901	0.345929410505728	Interpersonal
79	2022-01-15	post_covid	0.352379029653218	0.00118087379048562	0.328627158690522	0.298800592783368	0.358453724597677	0.309124615513892	0.348129701867153	Interpersonal
80	2022-02-15	post_covid	0.363982575687642	0.010880290515496	0.330574510642231	0.300365738678784	0.360783282605677	0.31082205635822	0.350326964926241	Interpersonal
81	2022-03-15	post_covid	0.365970448275183	0.000635862934946466	0.332521862593939	0.30193534220759	0.363108382980287	0.312522411892356	0.352521313295522	Interpersonal
82	2022-04-15	post_covid	0.350002943573433	-0.00694070675317058	0.334469214545647	0.30350924007095	0.365429189020343	0.31422557534093	0.354712853750363	Interpersonal
83	2022-05-15	post_covid	0.361056770494466	0.00434758224615688	0.336416566497355	0.305087278567807	0.367745854426903	0.315931446204222	0.356901686790487	Interpersonal
84	2022-06-15	post_covid	0.357757927223291	-0.00572567306308164	0.338363918449063	0.306669312824673	0.370058524073453	0.317639929754553	0.359087907143573	Interpersonal
85	2022-07-15	post_covid	0.365676909254651	0.0124937735081698	0.340311270400771	0.308255206103074	0.372367334698468	0.319350936583437	0.361271604218105	Interpersonal
86	2022-08-15	post_covid	0.386628923884709	0.0179717196023465	0.342258622352479	0.309844829175269	0.374672415529689	0.321064382193397	0.363452862511561	Interpersonal
87	2022-09-15	post_covid	0.375441097013774	-0.00938687438396147	0.344205974304187	0.311438059760211	0.376973888848164	0.322780186629155	0.365631761979219	Interpersonal
88	2022-10-15	post_covid	0.374418711055975	0.000887060351503267	0.346153326255895	0.313034782012795	0.379271870498996	0.324498274143668	0.367808378368123	Interpersonal
89	2022-11-15	post_covid	0.382830137951488	0.00722145775284907	0.348100678207603	0.314634886060359	0.381566470354848	0.326218572895063	0.369982783520144	Interpersonal
90	2022-12-15	post_covid	0.379092372233701	-0.00413810936712694	0.350048030159311	0.316238267581211	0.383857792737411	0.327941014671053	0.37215504564757	Interpersonal
91	2015-04-15	pre_covid	0.113411804555701	-0.00654905270368599	NA	NA	NA	NA	NA	Analytical
92	2015-06-15	pre_covid	0.116747949766473	0.0051656765256499	NA	NA	NA	NA	NA	Analytical
93	2015-07-15	pre_covid	0.126033789626698	0.0128528416399183	NA	NA	NA	NA	NA	Analytical
94	2015-08-15	pre_covid	0.124872132003449	-0.00784626024375851	NA	NA	NA	NA	NA	Analytical
95	2015-09-15	pre_covid	0.157415872736278	0.0394472687417897	NA	NA	NA	NA	NA	Analytical
96	2015-10-15	pre_covid	0.125048744775883	-0.0379360142087395	NA	NA	NA	NA	NA	Analytical
97	2015-11-15	pre_covid	0.152432302003347	0.0277645896123319	NA	NA	NA	NA	NA	Analytical
98	2015-12-15	pre_covid	0.146835702490056	-0.00527411383606442	NA	NA	NA	NA	NA	Analytical
99	2016-01-15	pre_covid	0.137876777223463	-0.00447401696463043	NA	NA	NA	NA	NA	Analytical
100	2016-02-15	pre_covid	0.146373688872065	0.00845385259222209	NA	NA	NA	NA	NA	Analytical
101	2016-03-15	pre_covid	0.138031887841287	-0.0113557821008634	NA	NA	NA	NA	NA	Analytical
102	2016-04-15	pre_covid	0.145469022516662	0.00713638865141786	NA	NA	NA	NA	NA	Analytical
103	2016-05-15	pre_covid	0.140313601302405	-0.00422194963157338	NA	NA	NA	NA	NA	Analytical
104	2016-06-15	pre_covid	0.138695358276972	-0.0029860238848366	NA	NA	NA	NA	NA	Analytical
105	2016-07-15	pre_covid	0.141008546716957	0.00544562970644363	NA	NA	NA	NA	NA	Analytical
106	2016-08-15	pre_covid	0.141285119096272	-0.00190334287755463	NA	NA	NA	NA	NA	Analytical
107	2016-09-15	pre_covid	0.143735159382392	0.000823197724416615	NA	NA	NA	NA	NA	Analytical
108	2016-10-15	pre_covid	0.142256126489791	-0.00118260197317981	NA	NA	NA	NA	NA	Analytical
109	2016-11-15	pre_covid	0.154314671024764	0.01862951545936	NA	NA	NA	NA	NA	Analytical
110	2016-12-15	pre_covid	0.141265756349642	-0.0168715619217468	NA	NA	NA	NA	NA	Analytical
111	2017-02-15	pre_covid	0.145072763983311	0.000496861589361895	NA	NA	NA	NA	NA	Analytical
112	2017-03-15	pre_covid	0.147925418868128	0.00453950032993672	NA	NA	NA	NA	NA	Analytical
113	2017-04-15	pre_covid	0.14073911361845	-0.00719718958876255	NA	NA	NA	NA	NA	Analytical
114	2017-05-15	pre_covid	0.143543028344915	0.00231374455811441	NA	NA	NA	NA	NA	Analytical
115	2017-06-15	pre_covid	0.145252093672218	0.00362967548620661	NA	NA	NA	NA	NA	Analytical
116	2017-07-15	pre_covid	0.142019811425359	-0.00169678414468235	NA	NA	NA	NA	NA	Analytical
117	2017-08-15	pre_covid	0.15083292129318	0.00663571375916785	NA	NA	NA	NA	NA	Analytical
118	2017-09-15	pre_covid	0.145945146097105	-0.00542404330191	NA	NA	NA	NA	NA	Analytical
119	2017-10-15	pre_covid	0.151274375149239	0.00106883032297506	NA	NA	NA	NA	NA	Analytical
120	2017-11-15	pre_covid	0.163743770427041	0.0126263340318482	NA	NA	NA	NA	NA	Analytical
121	2017-12-15	pre_covid	0.169302453888122	0.00556936277267123	NA	NA	NA	NA	NA	Analytical
122	2018-01-15	pre_covid	0.167932997235339	-0.00126257397303095	NA	NA	NA	NA	NA	Analytical
123	2018-02-15	pre_covid	0.19268575839667	0.0277184577891334	NA	NA	NA	NA	NA	Analytical
124	2018-03-15	pre_covid	0.168054572107306	-0.0243898131460698	NA	NA	NA	NA	NA	Analytical
125	2018-04-15	pre_covid	0.180462984733281	0.012696098236067	NA	NA	NA	NA	NA	Analytical
126	2018-05-15	pre_covid	0.172889007525256	-0.00865428517208112	NA	NA	NA	NA	NA	Analytical
127	2018-06-15	pre_covid	0.16937131551814	0.00230357818983417	NA	NA	NA	NA	NA	Analytical
128	2018-07-15	pre_covid	0.192784404432163	0.0110741431816709	NA	NA	NA	NA	NA	Analytical
129	2018-08-15	pre_covid	0.161639555665798	-0.0246029168322619	NA	NA	NA	NA	NA	Analytical
130	2018-09-15	pre_covid	0.174349116672923	0.0144718467464341	NA	NA	NA	NA	NA	Analytical
131	2018-10-15	pre_covid	0.182504815375526	0.00989710707380409	NA	NA	NA	NA	NA	Analytical
132	2018-11-15	pre_covid	0.18132968104303	-0.000169077857726445	NA	NA	NA	NA	NA	Analytical
133	2018-12-15	pre_covid	0.167093913416312	-0.0146343008733153	NA	NA	NA	NA	NA	Analytical
134	2019-02-15	pre_covid	0.182896243194245	0.0165854874450656	NA	NA	NA	NA	NA	Analytical
135	2019-03-15	pre_covid	0.179936239023483	-0.00194628735417298	NA	NA	NA	NA	NA	Analytical
136	2019-04-15	pre_covid	0.187102778426134	0.00840418518778304	NA	NA	NA	NA	NA	Analytical
137	2019-05-15	pre_covid	0.184455807770223	0.00163877044978325	NA	NA	NA	NA	NA	Analytical
138	2019-06-15	pre_covid	0.171152435809305	-0.00932667576484142	NA	NA	NA	NA	NA	Analytical
139	2019-07-15	pre_covid	0.203802646526465	0.0254590481378804	NA	NA	NA	NA	NA	Analytical
140	2019-08-15	pre_covid	0.203720098800073	0.00102449921000351	NA	NA	NA	NA	NA	Analytical
141	2019-09-15	pre_covid	0.205444531413536	0.00658804128605401	NA	NA	NA	NA	NA	Analytical
142	2019-10-15	pre_covid	0.211143784863017	-0.000605598510655039	NA	NA	NA	NA	NA	Analytical
143	2019-11-15	pre_covid	0.213243850119087	0.00234149854865618	NA	NA	NA	NA	NA	Analytical
144	2019-12-15	pre_covid	0.21214544618753	-0.00185412672176688	NA	NA	NA	NA	NA	Analytical
145	2020-01-15	pre_covid	0.212498645822802	0.000488902628170499	NA	NA	NA	NA	NA	Analytical
146	2020-02-15	pre_covid	0.214945737384918	0.00194635888922789	NA	NA	NA	NA	NA	Analytical
147	2020-03-15	pre_covid	0.21960694503273	0.00406138022199369	NA	NA	NA	NA	NA	Analytical
148	2020-04-15	post_covid	0.230889567265691	0.00469147346621693	0.219504323049489	0.1994905025551	0.239518143543879	0.206417989224262	0.232590656874716	Analytical
149	2020-05-15	post_covid	0.219796291533494	-0.0130520709697012	0.221265226621108	0.199936843258249	0.242593609983966	0.20731934633718	0.235211106905036	Analytical
150	2020-06-15	post_covid	0.220128322314449	0.00557798066122424	0.223026130192727	0.200458883458778	0.245593376926675	0.208270200690935	0.237782059694518	Analytical
151	2020-07-15	post_covid	0.220854936654553	-0.00296708037568412	0.224787033764345	0.201044770053843	0.248529297474848	0.209262801958164	0.240311265570527	Analytical
152	2020-08-15	post_covid	0.217244645220494	-0.00281371746886932	0.226547937335964	0.201685448920656	0.251410425751272	0.210291229966186	0.242804644705742	Analytical
153	2020-09-15	post_covid	0.226802706001974	0.0114985727691965	0.228308840907583	0.202373818872859	0.254243862942307	0.211350841498816	0.245266840316349	Analytical
154	2020-10-15	post_covid	0.241799445932143	0.0170293945764931	0.230069744479202	0.203104188490055	0.257035300468348	0.212437915136286	0.247701573822117	Analytical
155	2020-11-15	post_covid	0.275777011146839	0.0307532804868937	0.23183064805082	0.203871912988738	0.259789383112903	0.213549413817903	0.250111882283737	Analytical
156	2020-12-15	post_covid	0.294894190758756	0.0286382720698073	0.233591551622439	0.204673143162961	0.262509960081917	0.214682820683182	0.252500282561696	Analytical
157	2021-01-15	post_covid	0.281236044363065	-0.0225473192800357	0.235352455194058	0.205504646816219	0.265200263571897	0.215836022312424	0.254868888075691	Analytical
158	2021-02-15	post_covid	0.28255052067374	0.00762148742150197	0.237113358765676	0.206363678634845	0.267863038896508	0.217007223641509	0.257219493889844	Analytical
159	2021-03-15	post_covid	0.244634588901613	-0.0385068902751477	0.238874262337295	0.207247883349527	0.270500641325064	0.218194884642611	0.259553640031979	Analytical
160	2021-04-15	post_covid	0.235119244307862	-0.0131767117486038	0.240635165908914	0.208155222333956	0.273115109483872	0.219397672329635	0.261872659488193	Analytical
161	2021-05-15	post_covid	0.243580712634913	0.00873089069471022	0.242396069480533	0.209083917059893	0.275708221901172	0.220614423785472	0.264177715175593	Analytical
162	2021-06-15	post_covid	0.252271590415682	0.00640015752435715	0.244156973052151	0.210032404906135	0.278281541198168	0.221844117267037	0.266469828837266	Analytical
163	2021-07-15	post_covid	0.235864521432626	-0.0197712581018108	0.24591787662377	0.210999304174643	0.280836449072897	0.223085849330543	0.268749903916998	Analytical
164	2021-08-15	post_covid	0.253497206711904	0.026826107707553	0.247678780195389	0.211983386072642	0.283374174318136	0.22433881651158	0.271018743879198	Analytical
165	2021-09-15	post_covid	0.253688402460807	-0.0047356265935376	0.249439683767008	0.212983552036996	0.285895815497019	0.225602300498325	0.27327706703569	Analytical
166	2021-10-15	post_covid	0.249030819933356	-0.00530036895292095	0.251200587338626	0.21399881520635	0.288402359470903	0.226875656016819	0.275525518660433	Analytical
167	2021-11-15	post_covid	0.253511022668887	0.00715384313601988	0.252961490910245	0.215028285149859	0.290894696670631	0.22815830084563	0.277764680974861	Analytical
168	2021-12-15	post_covid	0.253347986357031	-0.00715471326162055	0.254722394481864	0.216071155179175	0.293373633784552	0.229449707519596	0.279995081444131	Analytical
169	2022-01-15	post_covid	0.257619236995397	0.00756245177148115	0.256483298053482	0.21712669172891	0.295839904378055	0.230749396386093	0.282217199720872	Analytical
170	2022-02-15	post_covid	0.260057768610331	0.00159508742894192	0.258244201625101	0.218194225407821	0.298294177842382	0.232056929753713	0.28443147349649	Analytical
171	2022-03-15	post_covid	0.268613299880123	0.0118305513207299	0.26000510519672	0.219273143410309	0.300737066983131	0.233371906930412	0.286638303463028	Analytical
172	2022-04-15	post_covid	0.258287083519257	-0.00594873278061427	0.261766008768339	0.220362883043752	0.303169134492925	0.234693959991261	0.288838057545416	Analytical
173	2022-05-15	post_covid	0.262293513666473	-0.00337550893258643	0.263526912339957	0.221462926177476	0.305590898502439	0.236022750148822	0.291031074531093	Analytical
174	2022-06-15	post_covid	0.274108951437935	0.0113507069214809	0.265287815911576	0.2225727944579	0.308002837365253	0.237357964624499	0.293217667198653	Analytical
175	2022-07-15	post_covid	0.281421807231119	0.013761019001766	0.267048719483195	0.223692045164451	0.310405393801939	0.238699313938872	0.295398125027518	Analytical
176	2022-08-15	post_covid	0.306638523050477	0.0276372180694828	0.268809623054814	0.224820267604409	0.312798978505218	0.240046529554402	0.297572716555225	Analytical
177	2022-09-15	post_covid	0.287215636783342	-0.0213712209024721	0.270570526626432	0.225957079963423	0.315183973289441	0.241399361816107	0.299741691436758	Analytical
178	2022-10-15	post_covid	0.287644952487092	0.00289618522332467	0.272331430198051	0.227102126543243	0.317560733852859	0.2427575781454	0.301905282250702	Analytical
179	2022-11-15	post_covid	0.295818922164107	0.00780329826021832	0.27409233376967	0.228255075330024	0.319929592209316	0.244120961450098	0.304063706089241	Analytical
180	2022-12-15	post_covid	0.28474231881295	-0.0118840387184475	0.275853237341289	0.229415615846112	0.322290858836465	0.245489308719775	0.306217165962802	Analytical
181	2015-04-15	pre_covid	0.0152879110731993	0.000795185862419888	NA	NA	NA	NA	NA	Digital
182	2015-06-15	pre_covid	0.0184625332167308	0.00405605253931741	NA	NA	NA	NA	NA	Digital
183	2015-07-15	pre_covid	0.0181538562116631	-0.00139842877214019	NA	NA	NA	NA	NA	Digital
184	2015-08-15	pre_covid	0.0156333624004418	-0.00147250801347608	NA	NA	NA	NA	NA	Digital
185	2015-09-15	pre_covid	0.0154417620482515	-0.00105636559495697	NA	NA	NA	NA	NA	Digital
186	2015-10-15	pre_covid	0.0147279287650113	0.000211731545781824	NA	NA	NA	NA	NA	Digital
187	2015-11-15	pre_covid	0.0167396510298224	0.000789315486597758	NA	NA	NA	NA	NA	Digital
188	2015-12-15	pre_covid	0.0188084419578367	0.00314733331331885	NA	NA	NA	NA	NA	Digital
189	2016-01-15	pre_covid	0.0171325726492556	-0.00204666172261176	NA	NA	NA	NA	NA	Digital
190	2016-02-15	pre_covid	0.0181619854708051	0.00113314782139357	NA	NA	NA	NA	NA	Digital
191	2016-03-15	pre_covid	0.0173497720776262	-0.000835233155942646	NA	NA	NA	NA	NA	Digital
192	2016-04-15	pre_covid	0.0194428208045955	0.00269351613201762	NA	NA	NA	NA	NA	Digital
193	2016-05-15	pre_covid	0.0175217685435175	-0.00178056451973221	NA	NA	NA	NA	NA	Digital
194	2016-06-15	pre_covid	0.0181841913293731	0.0010494876764334	NA	NA	NA	NA	NA	Digital
195	2016-07-15	pre_covid	0.0178340088534345	-0.000748089555735116	NA	NA	NA	NA	NA	Digital
196	2016-08-15	pre_covid	0.0184022195087356	0.00101556558030053	NA	NA	NA	NA	NA	Digital
197	2016-09-15	pre_covid	0.0178260733626946	-0.00150322550279958	NA	NA	NA	NA	NA	Digital
198	2016-10-15	pre_covid	0.0186689675532526	0.0013670411129968	NA	NA	NA	NA	NA	Digital
199	2016-11-15	pre_covid	0.0181110061755516	0.000391692863499801	NA	NA	NA	NA	NA	Digital
200	2016-12-15	pre_covid	0.0172873788778642	-0.00199729451396981	NA	NA	NA	NA	NA	Digital
201	2017-02-15	pre_covid	0.0183414373824572	0.000682250239141753	NA	NA	NA	NA	NA	Digital
202	2017-03-15	pre_covid	0.0187973855041562	0.000753760946756147	NA	NA	NA	NA	NA	Digital
203	2017-04-15	pre_covid	0.0188481327049666	-8.98666545040435e-07	NA	NA	NA	NA	NA	Digital
204	2017-05-15	pre_covid	0.0188654598906711	-0.000139604814393834	NA	NA	NA	NA	NA	Digital
205	2017-06-15	pre_covid	0.0187876668373712	-0.000151790456600767	NA	NA	NA	NA	NA	Digital
206	2017-07-15	pre_covid	0.0172147822526549	-0.00108160061742253	NA	NA	NA	NA	NA	Digital
207	2017-08-15	pre_covid	0.0197052826199062	0.00258980595303074	NA	NA	NA	NA	NA	Digital
208	2017-09-15	pre_covid	0.0191303881195323	-0.000616345329739411	NA	NA	NA	NA	NA	Digital
209	2017-10-15	pre_covid	0.0179798217449889	-0.00118247409333521	NA	NA	NA	NA	NA	Digital
210	2017-11-15	pre_covid	0.0188898680239041	0.000884658982096354	NA	NA	NA	NA	NA	Digital
211	2017-12-15	pre_covid	0.0204094528692258	0.00160656923606538	NA	NA	NA	NA	NA	Digital
212	2018-01-15	pre_covid	0.0194759589582252	-0.000989525624198989	NA	NA	NA	NA	NA	Digital
213	2018-02-15	pre_covid	0.0232473989213876	0.00370457227990324	NA	NA	NA	NA	NA	Digital
214	2018-03-15	pre_covid	0.0192899998371889	-0.00414530466180062	NA	NA	NA	NA	NA	Digital
215	2018-04-15	pre_covid	0.0185459554713149	-0.000490292679489189	NA	NA	NA	NA	NA	Digital
216	2018-05-15	pre_covid	0.0196223190777614	0.000476894718305738	NA	NA	NA	NA	NA	Digital
217	2018-06-15	pre_covid	0.0198941660629139	0.000632363356485798	NA	NA	NA	NA	NA	Digital
218	2018-07-15	pre_covid	0.0197993526515067	-0.000402289014785371	NA	NA	NA	NA	NA	Digital
219	2018-08-15	pre_covid	0.0202710060846868	0.000292824584080263	NA	NA	NA	NA	NA	Digital
220	2018-09-15	pre_covid	0.0213488008911611	0.0015718242332729	NA	NA	NA	NA	NA	Digital
221	2018-10-15	pre_covid	0.0217395388154479	0.000489693704105509	NA	NA	NA	NA	NA	Digital
222	2018-11-15	pre_covid	0.0224455464985388	0.000743534654029151	NA	NA	NA	NA	NA	Digital
223	2018-12-15	pre_covid	0.0218540301565286	4.9708124384253e-05	NA	NA	NA	NA	NA	Digital
224	2019-02-15	pre_covid	0.0218772805746396	-0.000379054318256423	NA	NA	NA	NA	NA	Digital
225	2019-03-15	pre_covid	0.0209136858503919	-0.000251364541805121	NA	NA	NA	NA	NA	Digital
226	2019-04-15	pre_covid	0.023650394557286	0.00275255577013799	NA	NA	NA	NA	NA	Digital
227	2019-05-15	pre_covid	0.0212820367224064	-0.00195458212049231	NA	NA	NA	NA	NA	Digital
228	2019-06-15	pre_covid	0.019575988502781	-0.00156791640797166	NA	NA	NA	NA	NA	Digital
229	2019-07-15	pre_covid	0.0217719170419131	5.50472534863017e-05	NA	NA	NA	NA	NA	Digital
230	2019-08-15	pre_covid	0.0225689242441571	0.00187566024104859	NA	NA	NA	NA	NA	Digital
231	2019-09-15	pre_covid	0.0213539834484564	-0.00217198258821495	NA	NA	NA	NA	NA	Digital
232	2019-10-15	pre_covid	0.0192313772767492	-0.00232401987005514	NA	NA	NA	NA	NA	Digital
233	2019-11-15	pre_covid	0.0209852401921808	0.00232960057300349	NA	NA	NA	NA	NA	Digital
234	2019-12-15	pre_covid	0.0231141495918253	0.00267417325203103	NA	NA	NA	NA	NA	Digital
235	2020-01-15	pre_covid	0.0186478905139231	-0.00372897035003598	NA	NA	NA	NA	NA	Digital
236	2020-02-15	pre_covid	0.0203862623900183	0.00121755570053741	NA	NA	NA	NA	NA	Digital
237	2020-03-15	pre_covid	0.0213338768884317	0.00047293143817304	NA	NA	NA	NA	NA	Digital
238	2020-04-15	post_covid	0.025621882589087	0.00481802658712514	0.0221073426494664	0.0195950039780534	0.0246196813208793	0.0204646126896691	0.0237500726092636	Digital
239	2020-05-15	post_covid	0.0271949111799804	0.00114245031751984	0.0222046540552615	0.0196923153335489	0.0247169927769741	0.0205619240625751	0.0238473840479479	Digital
240	2020-06-15	post_covid	0.0252215707331244	-0.00366434542794431	0.0223019654610566	0.0197896266262088	0.0248143042959045	0.0206592353943951	0.0239446955277182	Digital
241	2020-07-15	post_covid	0.0288159167789066	0.00310812930159979	0.0223992768668518	0.0198869378309092	0.0249116159027943	0.0207565466687015	0.0240420070650021	Digital
242	2020-08-15	post_covid	0.0284971113610129	0.000348046798955424	0.0224965882726469	0.0199842489225264	0.0250089276227674	0.0208538578690667	0.0241393186762271	Digital
243	2020-09-15	post_covid	0.0266291943897406	-0.00195984007230624	0.022593899678442	0.0200815598759366	0.0251062394809475	0.0209511689790632	0.0242366303778209	Digital
244	2020-10-15	post_covid	0.0265677823012014	0.000324219286513967	0.0226912110842372	0.0201788706660159	0.0252035515024584	0.0210484799822634	0.024333942186211	Digital
245	2020-11-15	post_covid	0.0271371680363211	0.00179403204760597	0.0227885224900323	0.0202761812676407	0.0253008637124239	0.0211457908622398	0.0244312541178248	Digital
246	2020-12-15	post_covid	0.0281920217188074	0.000358021071607449	0.0228858338958274	0.0203734916556873	0.0253981761359675	0.0212431016025649	0.0245285661890899	Digital
247	2021-01-15	post_covid	0.0286583863371093	0.000178199649775802	0.0229831453016226	0.0204708018050322	0.0254954887982129	0.0213404121868114	0.0246258784164337	Digital
248	2021-02-15	post_covid	0.0280244762078535	0.000202851651838521	0.0230804567074177	0.020568111690552	0.0255928017242834	0.0214377225985519	0.0247231908162835	Digital
249	2021-03-15	post_covid	0.0263510855598558	-0.00172071188594744	0.0231777681132128	0.0206654212871233	0.0256901149393023	0.0215350328213592	0.0248205034050665	Digital
250	2021-04-15	post_covid	0.0261389950243137	-0.000118092890670174	0.0232750795190079	0.0207627305696231	0.0257874284683928	0.0216323428388061	0.0249178161992098	Digital
251	2021-05-15	post_covid	0.02520476555565	-0.00100320747869578	0.0233723909248031	0.0208600395129283	0.0258847423366778	0.0217296526344656	0.0250151292151405	Digital
252	2021-06-15	post_covid	0.0266108679592636	0.000456975738378214	0.0234697023305982	0.0209573480919164	0.02598205656928	0.021826962191911	0.0251124424692854	Digital
253	2021-07-15	post_covid	0.0285306091525597	0.00279168417749516	0.0235670137363933	0.0210546562814648	0.0260793711913218	0.0219242714947154	0.0252097559780712	Digital
254	2021-08-15	post_covid	0.0272175752017611	-0.00106900879889658	0.0236643251421885	0.0211519640564515	0.0261766862279254	0.0220215805264525	0.0253070697579244	Digital
255	2021-09-15	post_covid	0.0272452848448243	-0.000374783417486529	0.0237616365479836	0.0212492713917546	0.0262740017042125	0.022118889270696	0.0254043838252712	Digital
256	2021-10-15	post_covid	0.0289121888813256	0.00227052389724605	0.0238589479537787	0.0213465782622528	0.0263713176453046	0.0222161977110198	0.0255016981965376	Digital
257	2021-11-15	post_covid	0.0303659922319063	0.00164771237580857	0.0239562593595739	0.021443884642825	0.0264686340763227	0.0223135058309983	0.0255990128881494	Digital
258	2021-12-15	post_covid	0.0292464615989728	-0.00154772272461058	0.024053570765369	0.0215411905083508	0.0265659510223871	0.0224108136142061	0.0256963279165319	Digital
259	2022-01-15	post_covid	0.0294714454630838	0.000562245017078957	0.0241508821711641	0.0216384958337102	0.026663268508618	0.022508121044218	0.0257936432981103	Digital
260	2022-02-15	post_covid	0.0286003631002027	-0.00192115581056799	0.0242481935769592	0.0217358005937838	0.0267605865601347	0.0226054281046093	0.0258909590493092	Digital
261	2022-03-15	post_covid	0.0281697720811676	-0.000413358361576295	0.0243455049827544	0.0218331047634529	0.0268579052020559	0.0227027347789559	0.0259882751865528	Digital
262	2022-04-15	post_covid	0.0289283747426193	0.00226977747060483	0.0244428163885495	0.0219304083175993	0.0269552244594997	0.0228000410508339	0.0260855917262651	Digital
263	2022-05-15	post_covid	0.0281686198797527	-0.00236959357706221	0.0245401277943446	0.0220277112311058	0.0270525443575834	0.02289734690382	0.0261829086848692	Digital
264	2022-06-15	post_covid	0.0272799754684433	-0.000882865661258823	0.0246374392001398	0.022125013478856	0.0271498649214236	0.0229946523214914	0.0262802260787881	Digital
265	2022-07-15	post_covid	0.0278572906036059	0.0006087988191308	0.0247347506059349	0.0222223150357341	0.0272471861761357	0.0230919572874259	0.0263775439244439	Digital
266	2022-08-15	post_covid	0.0288036256723494	0.00136797909612598	0.02483206201173	0.0223196158766256	0.0273445081468345	0.0231892617852018	0.0264748622382583	Digital
267	2022-09-15	post_covid	0.0279748131267329	-0.00119486693333226	0.0249293734175252	0.0224169159764168	0.0274418308586335	0.0232865657983983	0.026572181036652	Digital
268	2022-10-15	post_covid	0.0288560212819316	0.00386861106217917	0.0250266848233203	0.0225142153099952	0.0275391543366454	0.0233838693105952	0.0266695003360454	Digital
269	2022-11-15	post_covid	0.0279494191907966	-0.00480037248869823	0.0251239962291154	0.0226115138522493	0.0276364786059815	0.023481172305373	0.0267668201528578	Digital
270	2022-12-15	post_covid	0.0264411974340528	0.000879115683281641	0.0252213076349105	0.0227088115780692	0.0277338036917519	0.0235784747663131	0.026864140503508	Digital
271	2015-04-15	pre_covid	0.0818607934084426	-0.00439787234604158	NA	NA	NA	NA	NA	Manual
272	2015-06-15	pre_covid	0.081456843043258	0.00334013311292681	NA	NA	NA	NA	NA	Manual
273	2015-07-15	pre_covid	0.0822863002141932	0.00246025530490521	NA	NA	NA	NA	NA	Manual
274	2015-08-15	pre_covid	0.0777125689911055	-0.00443050735139962	NA	NA	NA	NA	NA	Manual
275	2015-09-15	pre_covid	0.0794123349829578	0.00214630678182286	NA	NA	NA	NA	NA	Manual
276	2015-10-15	pre_covid	0.0697127733708448	-0.0114859091086449	NA	NA	NA	NA	NA	Manual
277	2015-11-15	pre_covid	0.0736591747175827	0.0035095852460017	NA	NA	NA	NA	NA	Manual
278	2015-12-15	pre_covid	0.0801123155045014	0.00789543432379351	NA	NA	NA	NA	NA	Manual
279	2016-01-15	pre_covid	0.0783917162138494	-0.000894617931405483	NA	NA	NA	NA	NA	Manual
280	2016-02-15	pre_covid	0.0805840102873096	0.00313268556033996	NA	NA	NA	NA	NA	Manual
281	2016-03-15	pre_covid	0.0797796035085726	-0.00305785981019888	NA	NA	NA	NA	NA	Manual
282	2016-04-15	pre_covid	0.0775056877279864	-0.000457653632910413	NA	NA	NA	NA	NA	Manual
283	2016-05-15	pre_covid	0.077439558092157	-0.00142424244151616	NA	NA	NA	NA	NA	Manual
284	2016-06-15	pre_covid	0.0818943495004049	0.0078584739100351	NA	NA	NA	NA	NA	Manual
285	2016-07-15	pre_covid	0.0827385671540677	-0.000882613400968327	NA	NA	NA	NA	NA	Manual
286	2016-08-15	pre_covid	0.0819154367434003	-0.000840716721549401	NA	NA	NA	NA	NA	Manual
287	2016-09-15	pre_covid	0.0809410106581029	-0.00211286355325377	NA	NA	NA	NA	NA	Manual
288	2016-10-15	pre_covid	0.0781900239067832	-0.00308971136732294	NA	NA	NA	NA	NA	Manual
289	2016-11-15	pre_covid	0.0825282291270194	0.00621472587101192	NA	NA	NA	NA	NA	Manual
290	2016-12-15	pre_covid	0.0796419127401453	-0.00291488308123222	NA	NA	NA	NA	NA	Manual
291	2017-02-15	pre_covid	0.0822939492802749	0.000705960624318875	NA	NA	NA	NA	NA	Manual
292	2017-03-15	pre_covid	0.0831290192703628	0.000424998919497814	NA	NA	NA	NA	NA	Manual
293	2017-04-15	pre_covid	0.082672985747654	-0.000648417250316039	NA	NA	NA	NA	NA	Manual
294	2017-05-15	pre_covid	0.0801172181844751	-0.00317240677418711	NA	NA	NA	NA	NA	Manual
295	2017-06-15	pre_covid	0.0836264408228556	0.00353546958494846	NA	NA	NA	NA	NA	Manual
296	2017-07-15	pre_covid	0.0798532522445864	-0.00420405163839353	NA	NA	NA	NA	NA	Manual
297	2017-08-15	pre_covid	0.0872811202062806	0.00705043212137682	NA	NA	NA	NA	NA	Manual
298	2017-09-15	pre_covid	0.0846547246121678	-0.00437336248701476	NA	NA	NA	NA	NA	Manual
299	2017-10-15	pre_covid	0.0899820313958694	0.00344034488049251	NA	NA	NA	NA	NA	Manual
300	2017-11-15	pre_covid	0.0897012822802716	0.00228742806760214	NA	NA	NA	NA	NA	Manual
301	2017-12-15	pre_covid	0.0881125139515662	-0.000642469303699782	NA	NA	NA	NA	NA	Manual
302	2018-01-15	pre_covid	0.0930316882542076	0.00868740582648299	NA	NA	NA	NA	NA	Manual
303	2018-02-15	pre_covid	0.118077435502372	0.0256518382029913	NA	NA	NA	NA	NA	Manual
304	2018-03-15	pre_covid	0.0911185000470572	-0.0292360349242354	NA	NA	NA	NA	NA	Manual
305	2018-04-15	pre_covid	0.0962088557154926	0.00498534960297584	NA	NA	NA	NA	NA	Manual
306	2018-05-15	pre_covid	0.0927150451682102	-0.00395327428600919	NA	NA	NA	NA	NA	Manual
307	2018-06-15	pre_covid	0.0929024176974235	0.000389140489429403	NA	NA	NA	NA	NA	Manual
308	2018-07-15	pre_covid	0.0938478109942756	-0.000156476161415309	NA	NA	NA	NA	NA	Manual
309	2018-08-15	pre_covid	0.0843846750775554	-0.0102879493238308	NA	NA	NA	NA	NA	Manual
310	2018-09-15	pre_covid	0.090181128852734	0.00872508926903601	NA	NA	NA	NA	NA	Manual
311	2018-10-15	pre_covid	0.0940407603072325	0.00394360557344538	NA	NA	NA	NA	NA	Manual
312	2018-11-15	pre_covid	0.0979690617555266	0.00424062735402183	NA	NA	NA	NA	NA	Manual
313	2018-12-15	pre_covid	0.0916742614742445	-0.00307958165453898	NA	NA	NA	NA	NA	Manual
314	2019-02-15	pre_covid	0.0892099470107819	-0.00477774262330212	NA	NA	NA	NA	NA	Manual
315	2019-03-15	pre_covid	0.0921264038603139	0.00310493462456129	NA	NA	NA	NA	NA	Manual
316	2019-04-15	pre_covid	0.0959182887404965	0.00675766187772417	NA	NA	NA	NA	NA	Manual
317	2019-05-15	pre_covid	0.0948266030223584	-0.0037867847475246	NA	NA	NA	NA	NA	Manual
318	2019-06-15	pre_covid	0.0922295308666357	-0.00125587522561654	NA	NA	NA	NA	NA	Manual
319	2019-07-15	pre_covid	0.108055859918322	0.0140276258355942	NA	NA	NA	NA	NA	Manual
320	2019-08-15	pre_covid	0.106177158449674	0.00184138044829538	NA	NA	NA	NA	NA	Manual
321	2019-09-15	pre_covid	0.100687632405782	-0.00412838351058057	NA	NA	NA	NA	NA	Manual
322	2019-10-15	pre_covid	0.107146499441156	0.00130342476336627	NA	NA	NA	NA	NA	Manual
323	2019-11-15	pre_covid	0.109489173278463	0.00645544703453019	NA	NA	NA	NA	NA	Manual
324	2019-12-15	pre_covid	0.106843745088285	-0.00308942358923141	NA	NA	NA	NA	NA	Manual
325	2020-01-15	pre_covid	0.103389825440621	-0.00319574587151909	NA	NA	NA	NA	NA	Manual
326	2020-02-15	pre_covid	0.1089152687144	0.0106167089055068	NA	NA	NA	NA	NA	Manual
327	2020-03-15	pre_covid	0.110778015211169	-0.00231214135845448	NA	NA	NA	NA	NA	Manual
328	2020-04-15	post_covid	0.111478557130122	0.000724292246276383	0.108815311390469	0.0952608965051903	0.122369726275749	0.0999525558738945	0.117678066907044	Manual
329	2020-05-15	post_covid	0.104766227147005	-0.00265752879751128	0.108815311390469	0.0937612685640833	0.123869354216856	0.0989720018684029	0.118658620912536	Manual
330	2020-06-15	post_covid	0.102786425317926	-0.00376595625753204	0.108815311390469	0.0923968294208099	0.125233793360129	0.0980798430665346	0.119550779714404	Manual
331	2020-07-15	post_covid	0.104003402693049	0.00420035480173282	0.108815311390469	0.0911362493381341	0.126494373442805	0.0972555940542106	0.120375028726728	Manual
332	2020-08-15	post_covid	0.095686572162123	-0.0131397092670664	0.108815311390469	0.0899586866155768	0.127671936165362	0.0964856271759803	0.121144995604959	Manual
333	2020-09-15	post_covid	0.104240505755657	0.0108612406889228	0.108815311390469	0.0888494461031483	0.128781176677791	0.0957603337897338	0.121870288991205	Manual
334	2020-10-15	post_covid	0.101190101296584	-0.00374220433160898	0.108815311390469	0.0877977066428255	0.129832916138113	0.095072638320555	0.122557984460384	Manual
335	2020-11-15	post_covid	0.104624700031681	0.00388342249492788	0.108815311390469	0.0867952266069423	0.130835396173997	0.0944171518577694	0.12321347092317	Manual
336	2020-12-15	post_covid	0.11405768767184	0.0101923803648235	0.108815311390469	0.0858355575113222	0.131795065269617	0.0937896579642093	0.12384096481673	Manual
337	2021-01-15	post_covid	0.109826086177915	-0.00480948488797297	0.108815311390469	0.0849135413551886	0.13271708142575	0.0931867840044474	0.124443838776492	Manual
338	2021-02-15	post_covid	0.112511054713632	0.00113671828914326	0.108815311390469	0.0840249757855782	0.133605646995361	0.0926057822075748	0.125024840573364	Manual
339	2021-03-15	post_covid	0.096370237287722	-0.0205146887013148	0.108815311390469	0.0831663832989743	0.134464239481965	0.0920443787562608	0.125586244024678	Manual
340	2021-04-15	post_covid	0.0932420505305727	-0.00469538703634011	0.108815311390469	0.0823348475063273	0.135295775274612	0.0915006667262037	0.126129956054735	Manual
341	2021-05-15	post_covid	0.0947170280681633	0.00168721199958998	0.108815311390469	0.0815278940804657	0.136102728700473	0.0909730282418275	0.126657594539111	Manual
342	2021-06-15	post_covid	0.0987250093966889	0.00498143330920987	0.108815311390469	0.0807434023301916	0.136887220450747	0.0904600766576908	0.127170546123248	Manual
343	2021-07-15	post_covid	0.0923070801058494	-0.0051160727475232	0.108815311390469	0.0799795382896319	0.137651084491307	0.0899606128079649	0.127670009972974	Manual
344	2021-08-15	post_covid	0.0914453289747142	-0.00203816784179513	0.108815311390469	0.079234703251375	0.138395919529564	0.0894735913540607	0.128157031426878	Manual
345	2021-09-15	post_covid	0.0908746831053157	-0.000981265825453643	0.108815311390469	0.0785074935984131	0.139123129182526	0.0889980945201476	0.128632528260791	Manual
346	2021-10-15	post_covid	0.0904267693121172	0.00257366462968587	0.108815311390469	0.0777966690437546	0.139833953737184	0.0885333113261524	0.129097311454787	Manual
347	2021-11-15	post_covid	0.0896854894599472	-0.00175563908257077	0.108815311390469	0.0771011272221433	0.140529495558796	0.0880785209741772	0.129552101806762	Manual
348	2021-12-15	post_covid	0.0915463347219547	0.00275115019227036	0.108815311390469	0.0764198831470752	0.141210739633864	0.0876330794161649	0.129997543364774	Manual
349	2022-01-15	post_covid	0.0921509220231162	0.00193168949739253	0.108815311390469	0.0757520524408452	0.141878570340094	0.0871964083886161	0.130434214392323	Manual
350	2022-02-15	post_covid	0.0923697357706024	0.00126407830492163	0.108815311390469	0.075096837523834	0.142533785257105	0.086767986382249	0.13086263639869	Manual
351	2022-03-15	post_covid	0.096169115312958	0.00195185734511478	0.108815311390469	0.0744535161488677	0.143177106632071	0.0863473411450204	0.131283281635919	Manual
352	2022-04-15	post_covid	0.121135962787396	0.011378291891074	0.108815311390469	0.0738214318116603	0.143809190969279	0.0859340434118508	0.131696579369088	Manual
353	2022-05-15	post_covid	0.0953684806925848	-0.0141698275410893	0.108815311390469	0.0731999856753165	0.144430637105622	0.0855277016243409	0.132102921156598	Manual
354	2022-06-15	post_covid	0.107617877601525	0.0117008213972264	0.108815311390469	0.0725886297266325	0.145041993054306	0.0851279574559169	0.132502665325022	Manual
355	2022-07-15	post_covid	0.103163684492704	-0.00426924657531387	0.108815311390469	0.0719868609420911	0.145643761838848	0.0847344819971799	0.132896140783759	Manual
356	2022-08-15	post_covid	0.104044156804509	0.00206876826647222	0.108815311390469	0.0713942162872702	0.146236406493669	0.0843469724861949	0.133283650294744	Manual
357	2022-09-15	post_covid	0.105065218974809	0.000477938689322308	0.108815311390469	0.0708102684086407	0.146820354372298	0.0839651494915088	0.13366547328943	Manual
358	2022-10-15	post_covid	0.10486693664551	0.00107568556130284	0.108815311390469	0.0702346219040872	0.147396000876852	0.0835887544735748	0.134041868307364	Manual
359	2022-11-15	post_covid	0.105412530424957	-0.00296473084365617	0.108815311390469	0.0696669100799024	0.147963712701036	0.0832175476642655	0.134413075116673	Manual
360	2022-12-15	post_covid	0.104038273190895	-0.00415244700993805	0.108815311390469	0.0691067921188903	0.148523830662049	0.0828513062151946	0.134779316565744	Manual
