# Supplementary material for: Accelerated demand for interpersonal skills in the Australian post-pandemic labour market
Source: Nat Hum Behav. 2024 Jan 8;8(1):32–42. doi: 10.1038/s41562-023-01788-2 (PMC10810758; doi:10.1038/s41562-023-01788-2)
Supplement: Supplementary file 3 — Statistical source data. [file 41562_2023_1788_MOESM3_ESM.csv]

date	unemployment_rate	unemployment_rate_sa
2015-01-15	6.8	6.3
2015-02-15	6.7	6.2
2015-03-15	6.5	6.1
2015-04-15	6.1	6.1
2015-05-15	5.8	5.9
2015-06-15	5.8	6
2015-07-15	6.2	6.3
2015-08-15	6.1	6.1
2015-09-15	6	6.2
2015-10-15	5.7	5.9
2015-11-15	5.5	5.9
2015-12-15	5.5	5.7
2016-01-15	6.5	6
2016-02-15	6.2	5.7
2016-03-15	6	5.6
2016-04-15	5.7	5.6
2016-05-15	5.6	5.7
2016-06-15	5.5	5.7
2016-07-15	5.6	5.7
2016-08-15	5.6	5.6
2016-09-15	5.5	5.6
2016-10-15	5.3	5.6
2016-11-15	5.4	5.8
2016-12-15	5.6	5.8
2017-01-15	6.1	5.7
2017-02-15	6.3	5.9
2017-03-15	6.2	5.8
2017-04-15	5.7	5.6
2017-05-15	5.4	5.5
2017-06-15	5.4	5.6
2017-07-15	5.5	5.6
2017-08-15	5.5	5.5
2017-09-15	5.3	5.5
2017-10-15	5.1	5.4
2017-11-15	5	5.4
2017-12-15	5.4	5.6
2018-01-15	6	5.5
2018-02-15	6	5.6
2018-03-15	5.9	5.5
2018-04-15	5.6	5.5
2018-05-15	5.3	5.4
2018-06-15	5.2	5.3
2018-07-15	5.2	5.3
2018-08-15	5.3	5.3
2018-09-15	4.9	5
2018-10-15	4.8	5
2018-11-15	4.8	5.1
2018-12-15	4.8	5
2019-01-15	5.5	5
2019-02-15	5.4	5
2019-03-15	5.4	5.1
2019-04-15	5.3	5.2
2019-05-15	5.1	5.2
2019-06-15	5.1	5.3
2019-07-15	5.2	5.3
2019-08-15	5.3	5.3
2019-09-15	5.1	5.2
2019-10-15	5.1	5.3
2019-11-15	4.8	5.2
2019-12-15	4.9	5.1
2020-01-15	5.7	5.3
2020-02-15	5.5	5.1
2020-03-15	5.6	5.2
2020-04-15	6.4	6.3
2020-05-15	6.9	7
2020-06-15	7.2	7.5
2020-07-15	7.4	7.5
2020-08-15	6.8	6.8
2020-09-15	6.7	6.9
2020-10-15	6.6	7
2020-11-15	6.4	6.8
2020-12-15	6.3	6.6
2021-01-15	6.8	6.3
2021-02-15	6.3	5.8
2021-03-15	6	5.6
2021-04-15	5.5	5.4
2021-05-15	5	5.1
2021-06-15	4.8	5
2021-07-15	4.6	4.7
2021-08-15	4.6	4.6
2021-09-15	4.5	4.7
2021-10-15	5	5.3
2021-11-15	4.3	4.6
2021-12-15	4	4.2
2022-01-15	4.5	4.2
2022-02-15	4.4	4
2022-03-15	4.2	3.9
2022-04-15	3.9	3.9
2022-05-15	3.8	3.9
2022-06-15	3.5	3.6
2022-07-15	3.4	3.4
2022-08-15	3.5	3.5
2022-09-15	3.5	3.6
2022-10-15	3.3	3.4
2022-11-15	3.2	3.5
2022-12-15	3.4	3.5
2023-01-15	NA	NA
2023-02-15	NA	NA
2023-03-15	NA	NA
2023-04-15	NA	NA
2023-05-15	NA	NA
2023-06-15	NA	NA
2023-07-15	NA	NA
