# Supplementary material for: Accelerated demand for interpersonal skills in the Australian post-pandemic labour market
Source: Nat Hum Behav. 2024 Jan 8;8(1):32–42. doi: 10.1038/s41562-023-01788-2 (PMC10810758; doi:10.1038/s41562-023-01788-2)
Supplement: Supplementary file 4 — Statistical source data. [file 41562_2023_1788_MOESM4_ESM.csv]

skills	predicted	sd	actual	distance	skill_high
accessing_and_analysing_digital_data	0.0225083861877314	0.00062362698504693	0.0254971494017127	0.00298876321398128	Digital
advising_and_consulting	0.015360602434572	0.00516024870219543	0.0296750368220069	0.0143144343874349	Interpersonal
analysing_and_evaluating_information_and_data	0.00751422141258543	0.00388848717029472	0.00846817968201891	0.000953958269433479	Analytical
assembling_and_fabricating_products	-3.69033783073904e-05	0.000576947770663863	0.000666181233017035	0.000703084611324425	Manual
building_and_developing_teams	0.000197126996519026	8.18413643772674e-05	0.00027277946817879	7.56524716597637e-05	Interpersonal
building_and_repairing_structures	0.0150467722453911	0.00238397462691484	0.0143295040084627	-0.000717268236928362	Manual
calculating_and_estimating	0.00156799718118785	0.00778653355339925	0.00100046180738606	-0.000567535373801792	Analytical
cleaning	0.0446196123724995	0.0159880241955691	0.0465406604413923	0.00192104806889271	Manual
conducting_studies_investigations_and_examinations	0.0077077821250132	0.00480194234774479	0.00576069836436221	-0.00194708376065099	Analytical
constructing	0.000437678795665896	0.000363543708811999	0.000178463281373878	-0.000259215514292017	Manual
counselling	0.000411456279648905	0.000268641864320953	0.000483265070024646	7.18087903757418e-05	Interpersonal
developing_objectives_and_strategies	0.0222559141064538	0.00545752330503701	0.0253447605821311	0.00308884647567734	Analytical
documenting_and_recording_information	0.115447370389349	0.0103924745495005	0.109834126191547	-0.00561324419780275	Analytical
driving_vehicles	0.00336559160324852	0.0013580920997094	0.000835096891409512	-0.00253049471183901	Manual
finishing_interior_or_exterior_of_structures	0.00239633421327133	0.000203885866062631	0.00293028510460088	0.000533950891329543	Manual
handling_and_disposing_of_waste_and_hazardous_materials	0.000789552201395925	0.00507363616759273	0.00160865314033293	0.000819100938937002	Manual
handling_and_moving	0	0	0	0	Manual
handling_animals	0.00198718916916092	0.00159306432301726	0.00158791503913668	-0.000399274130024236	Manual
information_skills	3.85921516000216e-05	1.3525399114154e-05	0.000160363888203265	0.000121771736603244	Analytical
installing_interior_or_exterior_infrastructure	0.000543412029474034	0.000866540972244976	0.00029304930353676	-0.000250362725937274	Manual
installing_maintaining_and_repairing_electrical_electronic_and_precision_equipment	0.00219531113346238	9.54073260575714e-05	0.00214272765660443	-5.25834768579448e-05	Manual
installing_maintaining_and_repairing_mechanical_equipment	0.00450994084834659	0.00111060382454581	0.00585686210948722	0.00134692126114063	Manual
leading_and_motivating	0.119852070757501	0.0218383674015603	0.140865990971253	0.0210139202137522	Interpersonal
liaising_and_networking	0.00828448631657702	0.000906400339889019	0.0126728557782931	0.00438836946171611	Interpersonal
making_decisions	0.00647477120063838	0.00212504239240802	0.0106992976546565	0.00422452645401812	Analytical
making_moulds_casts_models_and_patterns	0.0002400141598253	5.7076375958745e-05	0.000236051363522317	-3.96279630298282e-06	Manual
managing_information	0.00116159294603355	0.000167342236468855	0.00134545467243237	0.000183861726398818	Analytical
measuring_physical_properties	0.00323840295784532	0.000660573387283227	0.00142750379191838	-0.00181089916592694	Analytical
monitoring_developments_in_area_of_expertise	0.00797373797065518	0.00735118119210428	0.0154008218303121	0.00742708385965697	Analytical
monitoring_inspecting_and_testing	0.115897185226737	0.00944623549903345	0.115236981739501	-0.000660203487235944	Analytical
moving_and_lifting	0.0274389470707109	0.00125961809870121	0.0107052950593662	-0.0167336520113447	Manual
negotiating	0.0125615385320717	0.00192274123283582	0.0104662492703464	-0.00209528926172536	Interpersonal
obtaining_information_verbally	0.00259151970133268	0.00195389862520027	0.010092900528158	0.00750138082682532	Interpersonal
operating_aircraft	0	0	0	0	Manual
operating_machinery_for_the_extraction_and_processing_of_raw_materials	0.000121475806778233	2.52114156170629e-05	0.000161509633983767	4.0033827205534e-05	Manual
operating_machinery_for_the_manufacture_of_products	0.00208365850697622	0.000136827307831215	0.0023761928217291	0.000292534314752885	Manual
operating_mobile_plant	0.00515608986762872	0.000647460923252191	0.00489271789957477	-0.00026337196805395	Manual
operating_watercraft	3.47306985160979e-05	0.000189125458260056	1.71517950310407e-05	-1.75789034850571e-05	Manual
performing_administrative_duties	0	0	0	0	Analytical
positioning_materials_tools_or_equipment	3.70199272505699e-05	7.28142830084382e-05	4.56917872899197e-05	8.67186003934974e-06	Manual
presenting_information	0.00802555042246913	0.00665169104641589	0.0242526427830767	0.0162270923606076	Interpersonal
processing_information	0.00525193055710933	0.00653407665070525	0.00736896057150925	0.00211703001439992	Analytical
programming_computer_systems	6.45322181747879e-05	2.19076248096119e-05	0.000132807569102004	6.82753509272158e-05	Digital
promoting_selling_and_purchasing	0.0284499958590143	0.0109421449892883	0.0327689844005813	0.00431898854156699	Interpersonal
providing_information_and_support_to_the_public_and_clients	0.0276547271169756	0.0124837870439214	0.0321359926619703	0.00448126554499472	Interpersonal
setting_up_and_protecting_computer_systems	0.00141828431604996	0.000386704591247204	0.00160297133363755	0.000184687017587586	Digital
sorting_and_packaging_goods_and_materials	0.00026344369218055	4.0796125997759e-05	0.000362673917031678	9.92302248511279e-05	Manual
supervising_people	0.0309115406232169	0.00796234252283233	0.0323869859183843	0.00147544529516735	Interpersonal
teaching_and_training	0.0215620962782169	0.0189732675941316	0.0287865110197404	0.00722441474152342	Interpersonal
tending_plants_and_crops	0.00710648891833719	0.00205264724186787	0.00379772235112641	-0.00330876656721078	Manual
transforming_and_blending_materials	0.00315141080992196	0.00105872058375124	0.00327028800772087	0.000118877197798915	Manual
using_digital_tools_for_collaboration_content_creation_and_problem_solving	0.000784215998803161	0.000446002861362331	0.000528466413422448	-0.000255749585380713	Digital
using_digital_tools_to_control_machinery	1.83404095098704e-05	7.62349314052802e-06	3.14842637358152e-05	1.31438542259448e-05	Digital
using_hand_tools	0.00564311104690321	0.0011250597495615	0.00387427468455901	-0.0017688363623442	Manual
using_precision_instrumentation_and_equipment	0.00363840927266643	0.00191697043520339	0.00156697036863152	-0.00207143890403491	Manual
washing_and_maintaining_textiles_and_clothing	0.00392770512399387	0.00254186816624273	0.00643414677687107	0.0025064416528772	Manual
working_with_computers	2.0311735801191e-05	8.72323579905415e-06	3.34821939945804e-05	1.31704581933893e-05	Digital
working_with_machinery_and_specialised_equipment	0.00506822014580483	0.000302552748004914	0.00441417841235193	-0.000654041733452901	Manual
working_with_others	0.102967280554422	0.00608387476198691	0.101696543517502	-0.00127073703691961	Interpersonal
