# Supplementary material for: Accelerated demand for interpersonal skills in the Australian post-pandemic labour market
Source: Nat Hum Behav. 2024 Jan 8;8(1):32–42. doi: 10.1038/s41562-023-01788-2 (PMC10810758; doi:10.1038/s41562-023-01788-2)
Supplement: Supplementary file 5 — Statistical source data. [file 41562_2023_1788_MOESM5_ESM.csv]

skill	label_1digit	label_2digit	actual	predicted	distance	sd	num	count_workers	prop_wfh	distance2	method	type	fitted
Interpersonal	Professionals	Arts and Media Professionals	0.418842501834024	0.530990065789125	-3.35546637409685	0.0334223477311068	2	85658	0.622275333	-11.2147563955101	(census)	Interpersonal (census)	9.03919107209092
Interpersonal	Technicians and Trades Workers	Automotive and Engineering Trades Workers	0.179582800458628	0.189508094819451	-0.704022699918877	0.0140979749118425	6	307228	0.026142472	-0.992529436082298	(census)	Interpersonal (census)	0.952908782413983
Interpersonal	Professionals	Business, Human Resource and Marketing Professionals	0.417287687252769	0.332365997141721	1.75958957001262	0.0482622149837133	2	718503	0.60665907	8.4921690111048	(census)	Interpersonal (census)	8.82736327464991
Interpersonal	Community and Personal Service Workers	Carers and Aides	0.263496211642922	0.161709299351711	0.981625986169564	0.10369215335099	4	640982	0.051288206	10.1786912291211	(census)	Interpersonal (census)	1.29399969822768
Interpersonal	Managers	Chief Executives, General Managers and Legislators	0.642505264007639	0.597508189827695	3.12325666190105	0.0144071010009645	1	141011	0.416604876	4.49970741799439	(census)	Interpersonal (census)	6.24936101447754
Interpersonal	Labourers	Cleaners and Laundry Workers	0.141807013636894	0.197710595119718	-1.8989074012039	0.029439867076921	8	259956	0.01708764	-5.5903581482824	(census)	Interpersonal (census)	0.830083935089219
Interpersonal	Clerical and Administrative Workers	Clerical and Office Support Workers	0.335335545637414	0.300219142589469	0.117825658260732	0.298036977397892	3	75944	0.090997082	3.5116403047945	(census)	Interpersonal (census)	1.83263328437682
Interpersonal	Labourers	Construction and Mining Labourers	0.127314889537734	0.098224892176946	0.878264626715822	0.0331221325280591	8	145042	0.016214751	2.9089997360788	(census)	Interpersonal (census)	0.818243576465617
Interpersonal	Technicians and Trades Workers	Construction Trades Workers	0.177334341680606	0.216121204243282	-1.61495876006487	0.0240172464596667	6	323914	0.01463122	-3.8786862562676	(census)	Interpersonal (census)	0.796763669018518
Interpersonal	Professionals	Design, Engineering, Science and Transport Professionals	0.406426680745445	0.349235601167626	8.3570869797507	0.0068434227998815	2	380828	0.419960348	5.7191079577819	(census)	Interpersonal (census)	6.29487652885732
Interpersonal	Professionals	Education Professionals	0.539002693909453	0.402021677662858	0.613591718589073	0.223244564906411	2	537823	0.320166897	13.6981016246595	(census)	Interpersonal (census)	4.94122188533811
Interpersonal	Technicians and Trades Workers	Electrotechnology and Telecommunications Trades Workers	0.194403359914921	0.152856111499912	0.69674141769689	0.059630800408486	6	201166	0.043570769	4.1547248415009	(census)	Interpersonal (census)	1.18931603084837
Interpersonal	Technicians and Trades Workers	Engineering, ICT and Science Technicians	0.353064416658742	0.328406654610357	1.35369878724197	0.0182151024147868	6	249549	0.253268468	2.4657762048385	(census)	Interpersonal (census)	4.03377386993687
Interpersonal	Labourers	Factory Process Workers	0.145914651546518	0.150451864411894	-0.50228405561391	0.00903316124544389	8	183425	0.01450486	-0.453721286537601	(census)	Interpersonal (census)	0.795049650723318
Interpersonal	Labourers	Farm, Forestry and Garden Workers	0.148786116366169	0.1328012542242	0.534853571852847	0.0298864268337865	8	105537	0.069784195	1.5984862141969	(census)	Interpersonal (census)	1.54488972302831
Interpersonal	Managers	Farmers and Farm Managers	0.310773827258545	0.178510094265277	5.56324517598999	0.0237745648104988	1	140464	0.458702955	13.2263732993268	(census)	Interpersonal (census)	6.82040309740529
Interpersonal	Labourers	Food Preparation Assistants	0.183141864574088	0.224261016533388	-0.184699845017993	0.222626889347386	8	171644	0.005703784	-4.11191519593	(census)	Interpersonal (census)	0.67566689287716
Interpersonal	Technicians and Trades Workers	Food Trades Workers	0.272832976828431	0.30132349867311	-0.148489454616666	0.191868991089163	6	167403	0.02476573	-2.8490521844679	(census)	Interpersonal (census)	0.934233877572503
Interpersonal	Clerical and Administrative Workers	General Clerical Workers	0.261161974703957	0.230110607725016	1.6417484875066	0.0189135956056823	3	287223	0.347447755	3.1051366978941	(census)	Interpersonal (census)	5.31127482709767
Interpersonal	Community and Personal Service Workers	Health and Welfare Support Workers	0.470095961918938	0.448433887356608	0.438762001363958	0.0493708992460385	4	163844	0.156046613	2.166207456233	(census)	Interpersonal (census)	2.71500180470083
Interpersonal	Professionals	Health Professionals	0.298795315025349	0.055761196592605	4.15294065797822	0.0585209706683023	2	610781	0.067528147	24.3034118432744	(census)	Interpersonal (census)	1.51428741575664
Interpersonal	Community and Personal Service Workers	Hospitality Workers	0.25017204314865	0.269278819256988	-0.097054920968475	0.196865608849912	4	247441	0.008350769	-1.9106776108338	(census)	Interpersonal (census)	0.711572090068664
Interpersonal	Managers	Hospitality, Retail and Service Managers	0.557218293786473	0.528838768072504	0.365599356414804	0.0776246599344948	1	442318	0.198285651	2.83795257139691	(census)	Interpersonal (census)	3.28795593499225
Interpersonal	Professionals	ICT Professionals	0.395163685097816	0.312872775612063	3.69696006928293	0.022259074467557	2	267345	0.727854249	8.2290909485753	(census)	Interpersonal (census)	10.4713230253303
Interpersonal	Clerical and Administrative Workers	Inquiry Clerks and Receptionists	0.337962236852403	0.344020252461714	-0.599612668763378	0.0101032148333441	3	252661	0.208784279	-0.605801560931102	(census)	Interpersonal (census)	3.43036524542667
Interpersonal	Professionals	Legal, Social and Welfare Professionals	0.518655127395388	0.395596046988654	2.04538204677317	0.0601643495408961	2	244826	0.429172013	12.3059080406734	(census)	Interpersonal (census)	6.4198287474332
Interpersonal	Machinery Operators and Drivers	Machine and Stationary Plant Operators	0.176366936180373	0.172083619441856	0.509705266157759	0.00840351674371655	7	169098	0.025446463	0.428331673851701	(census)	Interpersonal (census)	0.943467723854127
Interpersonal	Machinery Operators and Drivers	Mobile Plant Operators	0.11729828798848	0.0797904789847916	2.07207616254208	0.0181015590458186	7	114656	0.011018577	3.75078090036884	(census)	Interpersonal (census)	0.747759742174389
Interpersonal	Clerical and Administrative Workers	Numerical Clerks	0.329311752357657	0.280879452576074	0.779511496924844	0.0621316041811408	3	319709	0.508528683	4.8432299781583	(census)	Interpersonal (census)	7.49626736903896
Interpersonal	Clerical and Administrative Workers	Office Managers and Program Administrators	0.467631072327001	0.394101878349404	6.29837807992437	0.0116743061538281	3	265008	0.413321046	7.3529193977597	(census)	Interpersonal (census)	6.20481729258513
Interpersonal	Clerical and Administrative Workers	Other Clerical and Administrative Workers	0.409545090671206	0.356844829358678	1.0036517762188	0.052508511977205	3	236077	0.294658021	5.2700261312528	(census)	Interpersonal (census)	4.59520510665835
Interpersonal	Labourers	Other Labourers	0.137048863332208	0.131844959587224	0.163169740243034	0.031892578472166	8	199158	0.024545791	0.5203903744984	(census)	Interpersonal (census)	0.931250500951517
Interpersonal	Technicians and Trades Workers	Other Technicians and Trades Workers	0.261571628201874	0.26875946799591	-0.0410684385825525	0.175021014728568	6	160556	0.14728394	-0.718783979403598	(census)	Interpersonal (census)	2.59613996680237
Interpersonal	Clerical and Administrative Workers	Personal Assistants and Secretaries	0.2901340465774	0.205373986529128	1.73482050165477	0.0488581152732647	3	81357	0.4779656	8.4760060048272	(census)	Interpersonal (census)	7.08169247651206
Interpersonal	Community and Personal Service Workers	Protective Service Workers	0.386754873197601	0.329281303664938	3.76339136133934	0.0152717493383971	4	161661	0.042468164	5.7473569532663	(census)	Interpersonal (census)	1.17435967486247
Interpersonal	Machinery Operators and Drivers	Road and Rail Drivers	0.0533552425540511	0.111388214422247	-5.63138459465669	0.0103052758860157	7	325228	0.00962616	-5.80329718681959	(census)	Interpersonal (census)	0.728872212793677
Interpersonal	Sales Workers	Sales Assistants and Salespersons	0.43333201084138	0.401554736759055	0.288774919371879	0.110041668962956	5	661834	0.058625512	3.1777274082325	(census)	Interpersonal (census)	1.39352705436472
Interpersonal	Sales Workers	Sales Representatives and Agents	0.385567473743919	0.315265158533741	0.569288400211684	0.123491564528694	5	175853	0.377697972	7.0302315210178	(census)	Interpersonal (census)	5.72160582877346
Interpersonal	Sales Workers	Sales Support Workers	0.352250170450876	0.291311618460592	0.360147469015967	0.169204443270938	5	145692	0.080100356	6.0938551990284	(census)	Interpersonal (census)	1.68482394818043
Interpersonal	Technicians and Trades Workers	Skilled Animal and Horticultural Workers	0.245616682255485	0.274065840262854	-0.747336350641525	0.0380674083134694	6	120832	0.062318455	-2.8449158007369	(census)	Interpersonal (census)	1.44362021569052
Interpersonal	Managers	Specialist Managers	0.560321295114459	0.496548545538808	0.54766206207679	0.116445439608905	1	865718	0.43277495	6.3772749575651	(census)	Interpersonal (census)	6.46870101662006
Interpersonal	Community and Personal Service Workers	Sports and Personal Service Workers	0.316283947135836	0.221942628596497	0.400266192403896	0.235696444840243	4	165414	0.196849363	9.4341318539339	(census)	Interpersonal (census)	3.26847331462841
Interpersonal	Machinery Operators and Drivers	Storepersons	0.204002284875417	0.164289777553853	1.08544993722558	0.0365862173460253	7	134656	0.006923699	3.9712507321564	(census)	Interpersonal (census)	0.692214507854908
Analytical	Professionals	Arts and Media Professionals	0.314401974003018	0.349287267035674	-0.899403739490181	0.0387871336319228	2	85658	0.622275333	-3.4885293032656	(census)	Analytical (census)	7.12178587498351
Analytical	Technicians and Trades Workers	Automotive and Engineering Trades Workers	0.48814410482785	0.581479102084186	-1.68707815895962	0.0553234577548519	6	307228	0.026142472	-9.3334997256336	(census)	Analytical (census)	-2.27311791430986
Analytical	Professionals	Business, Human Resource and Marketing Professionals	0.365390358856167	0.303636692768258	7.25847145309452	0.00850780587717009	2	718503	0.60665907	6.1753666087909	(census)	Analytical (census)	6.87567750211644
Analytical	Community and Personal Service Workers	Carers and Aides	0.0770301285623173	0.0402487545831734	10.1533423523445	0.00362258778466687	4	640982	0.051288206	3.67813739791439	(census)	Analytical (census)	-1.87682747790467
Analytical	Managers	Chief Executives, General Managers and Legislators	0.412059422168859	0.341907965225205	6.08881215841624	0.0115213698696038	1	141011	0.416604876	7.0151456943654	(census)	Analytical (census)	3.88047125834976
Analytical	Labourers	Cleaners and Laundry Workers	0.233660101726564	0.153196875767258	0.740298954460531	0.108690179115464	8	259956	0.01708764	8.0463225959306	(census)	Analytical (census)	-2.41581978671715
Analytical	Clerical and Administrative Workers	Clerical and Office Support Workers	0.196725930143255	0.162224817881139	0.284390604103237	0.121315935773998	3	75944	0.090997082	3.4501112262116	(census)	Analytical (census)	-1.25102559042747
Analytical	Labourers	Construction and Mining Labourers	0.152317865355459	0.200357877018254	-1.14203131675796	0.042065406576742	8	145042	0.016214751	-4.8040011662795	(census)	Analytical (census)	-2.42957629757276
Analytical	Technicians and Trades Workers	Construction Trades Workers	0.15848902803628	0.285840327252606	-2.7199073694943	0.0468219251304883	6	323914	0.01463122	-12.7351299216326	(census)	Analytical (census)	-2.45453234741609
Analytical	Professionals	Design, Engineering, Science and Transport Professionals	0.350689277856446	0.278726228596453	0.54297093062561	0.132535731106411	2	380828	0.419960348	7.1963049259993	(census)	Analytical (census)	3.93335265219673
Analytical	Professionals	Education Professionals	0.161805209626544	0.0953817585116401	0.539201175056473	0.123188624557332	2	537823	0.320166897	6.64234511149039	(census)	Analytical (census)	2.36063299139186
Analytical	Technicians and Trades Workers	Electrotechnology and Telecommunications Trades Workers	0.416791525261812	0.321961650754195	2.06634832027009	0.0458924923631564	6	201166	0.043570769	9.4829874507617	(census)	Analytical (census)	-1.99845234185414
Analytical	Technicians and Trades Workers	Engineering, ICT and Science Technicians	0.404046698753062	0.30318118078366	0.465707660199272	0.216585481815443	6	249549	0.253268468	10.0865517969402	(census)	Analytical (census)	1.30633059468188
Analytical	Labourers	Factory Process Workers	0.220599261223599	0.284683063433629	-2.95334423798493	0.0216987242414227	8	183425	0.01450486	-6.408380221003	(census)	Analytical (census)	-2.45652374919995
Analytical	Labourers	Farm, Forestry and Garden Workers	0.218870278176937	0.214182160600171	0.0257122904563792	0.182329831125663	8	105537	0.069784195	0.468811757676599	(census)	Analytical (census)	-1.58533534836271
Analytical	Managers	Farmers and Farm Managers	0.368260336525789	0.290184218254339	0.737445791945985	0.105873705056234	1	140464	0.458702955	7.807611827145	(census)	Analytical (census)	4.54392638353043
Analytical	Labourers	Food Preparation Assistants	0.20045214913246	0.179930798582318	0.173623486569675	0.11819455394882	8	171644	0.005703784	2.0521350550142	(census)	Analytical (census)	-2.59522649094037
Analytical	Technicians and Trades Workers	Food Trades Workers	0.190417352805631	0.308181932050151	-1.24529672045987	0.0945674852504482	6	167403	0.02476573	-11.776457924452	(census)	Analytical (census)	-2.29481502158051
Analytical	Clerical and Administrative Workers	General Clerical Workers	0.257518899119985	0.334796476801313	-0.53279841932638	0.145040928948382	3	287223	0.347447755	-7.7277577681328	(census)	Analytical (census)	2.79057244443498
Analytical	Community and Personal Service Workers	Health and Welfare Support Workers	0.16639137652464	0.142053097555333	5.72214462437382	0.0042533491491348	4	163844	0.156046613	2.4338278969307	(census)	Analytical (census)	-0.225861360664176
Analytical	Professionals	Health Professionals	0.135934698749831	0.107616100466326	2.60977194320952	0.0108509857948273	2	610781	0.067528147	2.8318598283505	(census)	Analytical (census)	-1.62089009679324
Analytical	Community and Personal Service Workers	Hospitality Workers	0.0972082638656249	0.0716610012882354	0.206078921615934	0.123968343666906	4	247441	0.008350769	2.55472625773895	(census)	Analytical (census)	-2.55351067382372
Analytical	Managers	Hospitality, Retail and Service Managers	0.248668606747848	0.220985235429152	3.00362000453395	0.00921666897840241	1	442318	0.198285651	2.7683371318696	(census)	Analytical (census)	0.439815242864491
Analytical	Professionals	ICT Professionals	0.375492435191887	0.307312897250287	0.920778650796904	0.0740455242772988	2	267345	0.727854249	6.81795379416	(census)	Analytical (census)	8.78568300746835
Analytical	Clerical and Administrative Workers	Inquiry Clerks and Receptionists	0.200060380250569	0.243395781308153	-1.80183639178196	0.0240506858753844	3	252661	0.208784279	-4.3335401057584	(census)	Analytical (census)	0.605270976698934
Analytical	Professionals	Legal, Social and Welfare Professionals	0.164847302811856	0.115102380760312	2.05349650311069	0.0242244980579165	2	244826	0.429172013	4.9744922051544	(census)	Analytical (census)	4.0785261731951
Analytical	Machinery Operators and Drivers	Machine and Stationary Plant Operators	0.413592051692471	0.540079360496429	-3.22141159751689	0.0392645599529895	7	169098	0.025446463	-12.6487308803958	(census)	Analytical (census)	-2.28408684090201
Analytical	Machinery Operators and Drivers	Mobile Plant Operators	0.197459058151339	0.190540256102814	1.18515167994561	0.00583790426626445	7	114656	0.011018577	0.691880204852499	(census)	Analytical (census)	-2.51146669147008
Analytical	Clerical and Administrative Workers	Numerical Clerks	0.293567050300272	0.239968086593006	1.15305561523365	0.0464842831509091	3	319709	0.508528683	5.3598963707266	(census)	Analytical (census)	5.32916731120931
Analytical	Clerical and Administrative Workers	Office Managers and Program Administrators	0.35360377990715	0.278478344427131	1.55634684013404	0.0482703684954628	3	265008	0.413321046	7.5125435480019	(census)	Analytical (census)	3.82871892438406
Analytical	Clerical and Administrative Workers	Other Clerical and Administrative Workers	0.361994021082953	0.316735878409017	0.69416478999997	0.0651979808338283	3	236077	0.294658021	4.5258142673936	(census)	Analytical (census)	1.95861952850205
Analytical	Labourers	Other Labourers	0.426067941269346	0.565844096646698	-1.24990711601883	0.111829234017455	8	199158	0.024545791	-13.9776155377352	(census)	Analytical (census)	-2.29828120484215
Analytical	Technicians and Trades Workers	Other Technicians and Trades Workers	0.171482529038493	0.360657399914716	-2.00503945024506	0.0943497001283948	6	160556	0.14728394	-18.9174870876223	(census)	Analytical (census)	-0.363958880794069
Analytical	Clerical and Administrative Workers	Personal Assistants and Secretaries	0.211224868885328	0.192658159408573	1.99100351522038	0.00932530220806782	3	81357	0.4779656	1.8566709476755	(census)	Analytical (census)	4.84750081859637
Analytical	Community and Personal Service Workers	Protective Service Workers	0.381561346848652	0.351238166326211	0.134264013569979	0.22584741596926	4	161661	0.042468164	3.0323180522441	(census)	Analytical (census)	-2.01582911902964
Analytical	Machinery Operators and Drivers	Road and Rail Drivers	0.0801294430606356	0.169249861803353	-10.7543207502689	0.00828694073872482	7	325228	0.00962616	-8.91204187427174	(census)	Analytical (census)	-2.53341083279393
Analytical	Sales Workers	Sales Assistants and Salespersons	0.211549156506804	0.26341002151828	-0.530470315969274	0.0977639340982088	5	661834	0.058625512	-5.1860865011476	(census)	Analytical (census)	-1.76119338280216
Analytical	Sales Workers	Sales Representatives and Agents	0.217010568817667	0.190482103041362	0.370815172608622	0.0715409393571495	5	175853	0.377697972	2.6528465776305	(census)	Analytical (census)	3.26730824766433
Analytical	Sales Workers	Sales Support Workers	0.137537156962005	0.114269634751339	1.32580104180558	0.0175497842262801	5	145692	0.080100356	2.3267522210666	(census)	Analytical (census)	-1.42275524850497
Analytical	Technicians and Trades Workers	Skilled Animal and Horticultural Workers	0.294004000044249	0.37706224726756	-1.27433875184844	0.065177526072117	6	120832	0.062318455	-8.3058247223311	(census)	Analytical (census)	-1.70299353096687
Analytical	Managers	Specialist Managers	0.362986763760838	0.300693911211996	0.741458902139406	0.0840138979640031	1	865718	0.43277495	6.2292852548842	(census)	Analytical (census)	4.13530755313296
Analytical	Community and Personal Service Workers	Sports and Personal Service Workers	0.193602574974167	0.121836799789272	5.99776092939461	0.0119654277704161	4	165414	0.196849363	7.1765775184895	(census)	Analytical (census)	0.417179705626901
Analytical	Machinery Operators and Drivers	Storepersons	0.275717014108644	0.284685628409381	-0.0256200783470558	0.350061938892076	7	134656	0.006923699	-0.896861430073698	(census)	Analytical (census)	-2.5760009377023
Digital	Professionals	Arts and Media Professionals	0.0741028667826986	0.109610562438939	-1.92588498212579	0.0184370800882652	2	85658	0.622275333	-3.55076956562404	(census)	Digital (census)	1.23472160148464
Digital	Technicians and Trades Workers	Automotive and Engineering Trades Workers	0.0127711676200101	0.0184814417721791	-5.51551311673834	0.00103531149891379	6	307228	0.026142472	-0.5710274152169	(census)	Digital (census)	0.0281682147194204
Digital	Professionals	Business, Human Resource and Marketing Professionals	0.0361306461466213	0.0270935271073912	2.12861937473173	0.00424553076351145	2	718503	0.60665907	0.90371190392301	(census)	Digital (census)	1.2031147966196
Digital	Community and Personal Service Workers	Carers and Aides	0.0138760086036147	0.0146614202879249	-0.0865697292342737	0.00907259028366234	4	640982	0.051288206	-0.07854116843102	(census)	Digital (census)	0.079062356789534
Digital	Managers	Chief Executives, General Managers and Legislators	0.0227507852765799	0.0162599189437038	3.74605424987693	0.0017327208577103	1	141011	0.416604876	0.64908663328761	(census)	Digital (census)	0.818451332413025
Digital	Labourers	Cleaners and Laundry Workers	0.00435821989530776	0.00461987892757007	-0.0313976286461662	0.00833371956879481	8	259956	0.01708764	-0.026165903226231	(census)	Digital (census)	0.00984153130548581
Digital	Clerical and Administrative Workers	Clerical and Office Support Workers	0.0504138099147233	0.0516432495978261	-0.294357783814213	0.00417668480572197	3	75944	0.090997082	-0.12294396831028	(census)	Digital (census)	0.15943182131137
Digital	Labourers	Construction and Mining Labourers	0.00452225737320415	0.00275222778916801	0.628583600234487	0.00281590162927547	8	145042	0.016214751	0.177002958403614	(census)	Digital (census)	0.00807483255740236
Digital	Technicians and Trades Workers	Construction Trades Workers	0.0152992986801829	0.0183846624962858	-1.28219869293126	0.00240630709819971	6	323914	0.01463122	-0.30853638161029	(census)	Digital (census)	0.00486981767549718
Digital	Professionals	Design, Engineering, Science and Transport Professionals	0.0592396145628952	0.049148310464107	1.05992784268916	0.00952074631154642	2	380828	0.419960348	1.00913040987882	(census)	Digital (census)	0.825242697846235
Digital	Professionals	Education Professionals	0.00636703988870121	0.00783273506987274	-0.674250838231598	0.00217381291659303	2	537823	0.320166897	-0.146569518117153	(census)	Digital (census)	0.623264021349422
Digital	Technicians and Trades Workers	Electrotechnology and Telecommunications Trades Workers	0.0434541553141379	0.0446087733643592	-0.171978378593408	0.0067137395971793	6	201166	0.043570769	-0.11546180502213	(census)	Digital (census)	0.0634425170546847
Digital	Technicians and Trades Workers	Engineering, ICT and Science Technicians	0.0515566035249863	0.0464279418136175	0.454906001348231	0.0112741131050563	6	249549	0.253268468	0.51286617113688	(census)	Digital (census)	0.487863792038422
Digital	Labourers	Factory Process Workers	0.00595237896993918	0.00774630127304934	-0.980515510948899	0.00182957055046899	8	183425	0.01450486	-0.179392230311016	(census)	Digital (census)	0.00461406917390325
Digital	Labourers	Farm, Forestry and Garden Workers	0.0133699770245252	0.0084140455620148	0.974883468699899	0.0050836142181379	8	105537	0.069784195	0.49559314625104	(census)	Digital (census)	0.116497632764905
Digital	Managers	Farmers and Farm Managers	0.0195570455537059	0.0114639252657765	1.22547348356159	0.00660407621747014	1	140464	0.458702955	0.80931202879294	(census)	Digital (census)	0.903656465558269
Digital	Labourers	Food Preparation Assistants	0.0022619797710742	0.00528655687442107	-0.768410200665492	0.00393614907861373	8	171644	0.005703784	-0.302457710334687	(census)	Digital (census)	-0.0131990204067734
Digital	Technicians and Trades Workers	Food Trades Workers	0.00229548993401749	0.00176853824985265	0.765937320168192	0.000687982776513786	6	167403	0.02476573	0.052695168416484	(census)	Digital (census)	0.0253817340009855
Digital	Clerical and Administrative Workers	General Clerical Workers	0.0673903363941925	0.0350653086389286	2.07155980246409	0.0156041972415249	3	287223	0.347447755	3.23250277552639	(census)	Digital (census)	0.678479584468263
Digital	Community and Personal Service Workers	Health and Welfare Support Workers	0.0337765068650109	0.0248637234636295	0.628696440898591	0.0141766086485911	4	163844	0.156046613	0.89127834013814	(census)	Digital (census)	0.291089941623478
Digital	Professionals	Health Professionals	0.0237031812873782	0.0116713267186123	1.48279693719396	0.0081142968851386	2	610781	0.067528147	1.20318545687659	(census)	Digital (census)	0.111931465500549
Digital	Community and Personal Service Workers	Hospitality Workers	0.00361970916879762	0.0110075389893453	-2.41746034907916	0.00305602936708425	4	247441	0.008350769	-0.738782982054768	(census)	Digital (census)	-0.00784160945796359
Digital	Managers	Hospitality, Retail and Service Managers	0.031789670652378	0.0241082954961998	1.33714540436431	0.00574460722903203	1	442318	0.198285651	0.76813751561782	(census)	Digital (census)	0.376580371168184
Digital	Professionals	ICT Professionals	0.0703977357217779	0.0663223330041957	1.85916658000115	0.00219205893727911	2	267345	0.727854249	0.407540271758221	(census)	Digital (census)	1.44840986966216
Digital	Clerical and Administrative Workers	Inquiry Clerks and Receptionists	0.0699521202458812	0.0459485619479977	2.69843349872116	0.0088953677417877	3	252661	0.208784279	2.40035582978835	(census)	Digital (census)	0.397829250400473
Digital	Professionals	Legal, Social and Welfare Professionals	0.0236919406484872	0.00698730598942672	1.96432533567496	0.00850400611124871	2	244826	0.429172013	1.67046346590605	(census)	Digital (census)	0.843886806115745
Digital	Machinery Operators and Drivers	Machine and Stationary Plant Operators	0.024960201481072	0.017325552604941	0.468233119356253	0.016305230366078	7	169098	0.025446463	0.7634648876131	(census)	Digital (census)	0.0267595152983545
Digital	Machinery Operators and Drivers	Mobile Plant Operators	0.0092766496526327	0.0103501311165041	-0.123216456103772	0.00871215986740717	7	114656	0.011018577	-0.10734814638714	(census)	Digital (census)	-0.00244205343912613
Digital	Clerical and Administrative Workers	Numerical Clerks	0.0279490862812043	0.0174219249836902	8.64601286555683	0.00121757409585304	3	319709	0.508528683	1.05271612975141	(census)	Digital (census)	1.00450210719191
Digital	Clerical and Administrative Workers	Office Managers and Program Administrators	0.036918547411885	0.0272996029044879	2.53256527353564	0.00379810329388603	3	265008	0.413321046	0.96189445073971	(census)	Digital (census)	0.811804968041474
Digital	Clerical and Administrative Workers	Other Clerical and Administrative Workers	0.0556942659962073	0.0527959973209595	0.796018742474128	0.00364095532002132	3	236077	0.294658021	0.28982686752478	(census)	Digital (census)	0.571634891764542
Digital	Labourers	Other Labourers	0.00890312504745847	0.032885518991301	-2.93021219275591	0.00818452465767902	8	199158	0.024545791	-2.39823939438425	(census)	Digital (census)	0.0249365846681898
Digital	Technicians and Trades Workers	Other Technicians and Trades Workers	0.00844534085656345	0.00594549331912503	1.07844961979056	0.00231800122283311	6	160556	0.14728394	0.249984753743842	(census)	Digital (census)	0.273354578457067
Digital	Clerical and Administrative Workers	Personal Assistants and Secretaries	0.0424623939478615	0.024954978389697	7.85956347626395	0.00222753027073797	3	81357	0.4779656	1.75074155581645	(census)	Digital (census)	0.942643428168951
Digital	Community and Personal Service Workers	Protective Service Workers	0.101961232262579	0.0436441984720692	1.65749476785457	0.0351838418567041	4	161661	0.042468164	5.83170337905098	(census)	Digital (census)	0.0612108806460112
Digital	Machinery Operators and Drivers	Road and Rail Drivers	0.00243812160422034	0.00749873797267684	-1.30683610276902	0.00387241855174778	7	325228	0.00962616	-0.50606163684565	(census)	Digital (census)	-0.00526025984419036
Digital	Sales Workers	Sales Assistants and Salespersons	0.0138976437405526	0.0101077600163729	0.991188050091779	0.00382357689222418	5	661834	0.058625512	0.37898837241797	(census)	Digital (census)	0.0939128238300227
Digital	Sales Workers	Sales Representatives and Agents	0.0261627290048358	0.0148367519929898	7.35711555501481	0.00153945889896019	5	175853	0.377697972	1.1325977011846	(census)	Digital (census)	0.73970503295387
Digital	Sales Workers	Sales Support Workers	0.0126751471481947	0.0185243979513416	-2.16913853593248	0.00269657779171416	5	145692	0.080100356	-0.58492508031469	(census)	Digital (census)	0.137377204765156
Digital	Technicians and Trades Workers	Skilled Animal and Horticultural Workers	0.0143713011045642	0.0109977132795294	0.692765804832293	0.00486973779811703	6	120832	0.062318455	0.33735878250348	(census)	Digital (census)	0.101387219514747
Digital	Managers	Specialist Managers	0.029843336064472	0.0194134039262685	2.83234657175482	0.00368243499655533	1	865718	0.43277495	1.04299321382035	(census)	Digital (census)	0.851179032604249
Digital	Community and Personal Service Workers	Sports and Personal Service Workers	0.0142609986745719	0.0140804554572311	0.0107361765513097	0.0168163420634884	4	165414	0.196849363	0.01805432173408	(census)	Digital (census)	0.373673371295935
Digital	Machinery Operators and Drivers	Storepersons	0.0261791208599171	0.0243328549402131	0.669037041886684	0.00275958699461171	7	134656	0.006923699	0.1846265919704	(census)	Digital (census)	-0.0107299524001102
Manual	Professionals	Arts and Media Professionals	0.0393559435765198	0.0335073521422826	1.4642099772982	0.00399436660377711	2	85658	0.622275333	0.58485914342372	(census)	Manual (census)	0.146968985705852
Manual	Technicians and Trades Workers	Automotive and Engineering Trades Workers	0.352681448802765	0.416241440509324	-2.78948438674816	0.0227855699815025	6	307228	0.026142472	-6.3559991706559	(census)	Manual (census)	-1.15825090394983
Manual	Professionals	Business, Human Resource and Marketing Professionals	0.0292682675821993	0.0411010211351761	-0.886570175926911	0.0133466632132144	2	718503	0.60665907	-1.18327535529768	(census)	Manual (census)	0.112777518663584
Manual	Community and Personal Service Workers	Carers and Aides	0.0407987948727734	0.0392872415457872	0.10341740859414	0.0146160433483522	4	640982	0.051288206	0.15115533269862	(census)	Manual (census)	-1.10319486811625
Manual	Managers	Chief Executives, General Managers and Legislators	0.023015111413843	0.0235962332523289	-0.239874538503426	0.00242260742683009	1	141011	0.416604876	-0.0581121838485899	(census)	Manual (census)	-0.303341991516009
Manual	Labourers	Cleaners and Laundry Workers	0.309706522864819	0.298408860931442	0.0728707782147285	0.155036932638296	8	259956	0.01708764	1.1297661933377	(census)	Manual (census)	-1.17807626100877
Manual	Clerical and Administrative Workers	Clerical and Office Support Workers	0.0480689316615439	0.0554545201965118	-0.121756414002659	0.060658722544232	3	75944	0.090997082	-0.73855885349679	(census)	Manual (census)	-1.01625315068747
Manual	Labourers	Construction and Mining Labourers	0.292331936904788	0.290347751692129	0.031729390043823	0.0625346156960092	8	145042	0.016214751	0.198418521265897	(census)	Manual (census)	-1.17998743242507
Manual	Technicians and Trades Workers	Construction Trades Workers	0.275491145863729	0.254852758620736	0.223183495794056	0.0924727304300211	6	323914	0.01463122	2.06383872429931	(census)	Manual (census)	-1.18345453899192
Manual	Professionals	Design, Engineering, Science and Transport Professionals	0.0957914314795493	0.092367102025143	0.0244640700078551	0.139973825013858	2	380828	0.419960348	0.342432945440629	(census)	Manual (census)	-0.295995258799017
Manual	Professionals	Education Professionals	0.00768916219988578	0.00861629344587473	-0.272913156442327	0.00339716581668307	2	537823	0.320166897	-0.092713124598895	(census)	Manual (census)	-0.5144908419549
Manual	Technicians and Trades Workers	Electrotechnology and Telecommunications Trades Workers	0.175097906140317	0.146954919280225	0.874340437171948	0.0321876761769365	6	201166	0.043570769	2.8142986860092	(census)	Manual (census)	-1.12009202800887
Manual	Technicians and Trades Workers	Engineering, ICT and Science Technicians	0.140595899098749	0.111630947564955	1.48808851815192	0.0194645353286952	6	249549	0.253268468	2.8964951533794	(census)	Manual (census)	-0.660963492315167
Manual	Labourers	Factory Process Workers	0.215871211038657	0.40703775014284	-3.24718280130646	0.0588715051789723	8	183425	0.01450486	-19.1166539104183	(census)	Manual (census)	-1.18373120145434
Manual	Labourers	Farm, Forestry and Garden Workers	0.2347141640432	0.240844672400829	-0.0799456237443094	0.0766834764744081	8	105537	0.069784195	-0.613050835762899	(census)	Manual (census)	-1.06269830384171
Manual	Managers	Farmers and Farm Managers	0.285957731409611	0.198711668707763	1.86592433155282	0.0467575566846492	1	140464	0.458702955	8.7246062701848	(census)	Manual (census)	-0.211169166258694
Manual	Labourers	Food Preparation Assistants	0.233338024744877	0.236089963328483	-0.0363245642287084	0.0757597136273476	8	171644	0.005703784	-0.275193858360601	(census)	Manual (census)	-1.20300096528904
Manual	Technicians and Trades Workers	Food Trades Workers	0.233356246842678	0.165290146810996	0.222890782405046	0.305378711928919	6	167403	0.02476573	6.8066100031682	(census)	Manual (census)	-1.16126525051397
Manual	Clerical and Administrative Workers	General Clerical Workers	0.0237396485879417	0.070621248150508	-2.73857591069855	0.0171189702572852	3	287223	0.347447755	-4.68815995625663	(census)	Manual (census)	-0.454759998718475
Manual	Community and Personal Service Workers	Health and Welfare Support Workers	0.0171682599548936	0.0152141401939167	0.661277587640527	0.00295506727809927	4	163844	0.156046613	0.19541197609769	(census)	Manual (census)	-0.873828622149405
Manual	Professionals	Health Professionals	0.0121916165011823	0.0129005948864196	-0.0548972593531508	0.0129146407961197	2	610781	0.067528147	-0.0708978385237301	(census)	Manual (census)	-1.06763787170361
Manual	Community and Personal Service Workers	Hospitality Workers	0.153375891166603	0.159860721361298	-0.0659107836232745	0.0983880002361968	4	247441	0.008350769	-0.648483019469501	(census)	Manual (census)	-1.19720544939712
Manual	Managers	Hospitality, Retail and Service Managers	0.0467470103421017	0.0367554119622377	0.352520519583804	0.0283433100338683	1	442318	0.198285651	0.9991598379864	(census)	Manual (census)	-0.781347170237761
Manual	Professionals	ICT Professionals	0.0411755516207605	0.0534030114290562	-4.8688279347894	0.0025113764487191	2	267345	0.727854249	-1.22274598082957	(census)	Manual (census)	0.378131718222096
Manual	Clerical and Administrative Workers	Inquiry Clerks and Receptionists	0.0442787936378506	0.0566198270539275	-0.431564837603291	0.02859601232717	3	252661	0.208784279	-1.23410334160769	(census)	Manual (census)	-0.758360653345017
Manual	Professionals	Legal, Social and Welfare Professionals	0.00949949259944518	0.0169845384638702	-5.54095555846454	0.00135085831052925	2	244826	0.429172013	-0.748504586442502	(census)	Manual (census)	-0.275826519309172
Manual	Machinery Operators and Drivers	Machine and Stationary Plant Operators	0.254064389102159	0.330360873783951	-1.33201804783379	0.0572788670587986	7	169098	0.025446463	-7.6296484681792	(census)	Manual (census)	-1.15977480046621
Manual	Machinery Operators and Drivers	Mobile Plant Operators	0.296042750320038	0.400431592542807	-1.73976685187653	0.0600016272928607	7	114656	0.011018577	-10.4388842222769	(census)	Manual (census)	-1.19136434200112
Manual	Clerical and Administrative Workers	Numerical Clerks	0.01334595772489	0.0116263306235003	0.935388477173089	0.00183840954144178	3	319709	0.508528683	0.17196271013897	(census)	Manual (census)	-0.102076822157613
Manual	Clerical and Administrative Workers	Office Managers and Program Administrators	0.0315294973910957	0.0201978349697643	0.669791144625792	0.0169182028043418	3	265008	0.413321046	1.13316624213314	(census)	Manual (census)	-0.310531865637456
Manual	Clerical and Administrative Workers	Other Clerical and Administrative Workers	0.0900607000933849	0.161311444098712	-1.46941588668397	0.0484891613402374	3	236077	0.294658021	-7.12507440053271	(census)	Manual (census)	-0.570341969272574
Manual	Labourers	Other Labourers	0.221630433622236	0.205522131012857	0.143349519771655	0.112370816693622	8	199158	0.024545791	1.6108302609379	(census)	Manual (census)	-1.1617468021547
Manual	Technicians and Trades Workers	Other Technicians and Trades Workers	0.10621445557718	0.146091155381121	-0.336949715736995	0.118346144666484	6	160556	0.14728394	-3.9876699803941	(census)	Manual (census)	-0.893014303453675
Manual	Clerical and Administrative Workers	Personal Assistants and Secretaries	0.0207505692886774	0.0158660883165113	1.85902312123544	0.00262744498245942	3	81357	0.4779656	0.48844809721661	(census)	Manual (census)	-0.168994025403011
Manual	Community and Personal Service Workers	Protective Service Workers	0.0313680925958006	0.0356224353325975	-0.590337942372446	0.0072066225655421	4	161661	0.042468164	-0.42543427367969	(census)	Manual (census)	-1.12250615759405
Manual	Machinery Operators and Drivers	Road and Rail Drivers	0.0843798264710461	0.291674103259201	-3.55555603434447	0.0583015074958236	7	325228	0.00962616	-20.7294276788155	(census)	Manual (census)	-1.19441300863568
Manual	Sales Workers	Sales Assistants and Salespersons	0.0585569992449764	0.0879065843411157	-0.161358920102187	0.18189006890696	5	661834	0.058625512	-2.93495850961393	(census)	Manual (census)	-1.08712999675247
Manual	Sales Workers	Sales Representatives and Agents	0.0674360505549783	0.0789180257155078	-0.256089716050087	0.0448357526324242	5	175853	0.377697972	-1.14819751605295	(census)	Manual (census)	-0.388527808752352
Manual	Sales Workers	Sales Support Workers	0.0877538798495738	0.0818475538621574	0.289302523141154	0.0204157430888863	5	145692	0.080100356	0.590632598741639	(census)	Manual (census)	-1.04011129446346
Manual	Technicians and Trades Workers	Skilled Animal and Horticultural Workers	0.288443626721743	0.399464767396072	-1.54690466686723	0.0717698660119551	6	120832	0.062318455	-11.1021140674329	(census)	Manual (census)	-1.07904437864566
Manual	Managers	Specialist Managers	0.0376358227346459	0.046135572767001	-2.42198494612125	0.00350941488962071	1	865718	0.43277495	-0.84997500323551	(census)	Manual (census)	-0.267937967375149
Manual	Community and Personal Service Workers	Sports and Personal Service Workers	0.0493548162764252	0.0302440304667851	4.5729583108448	0.00417908594625034	4	165414	0.196849363	1.91107858096401	(census)	Manual (census)	-0.784491891469416
Manual	Machinery Operators and Drivers	Storepersons	0.341326678889734	0.592429490021354	-15.2428262303946	0.0164735074280984	7	134656	0.006923699	-25.110281113162	(census)	Manual (census)	-1.20032998801894
Interpersonal	Professionals	Arts and Media Professionals	0.418842501834024	0.530990065789125	-3.35546637409685	0.0334223477311068	2	85658	0.213333333333333	-11.2147563955101	(job postings)	Interpersonal (job postings)	5.16689135318288
Interpersonal	Technicians and Trades Workers	Automotive and Engineering Trades Workers	0.179582800458628	0.189508094819451	-0.704022699918877	0.0140979749118425	6	307228	0.0130434782608696	-0.992529436082298	(job postings)	Interpersonal (job postings)	1.32196216946041
Interpersonal	Professionals	Business, Human Resource and Marketing Professionals	0.417287687252769	0.332365997141721	1.75958957001262	0.0482622149837133	2	718503	0.298200514138817	8.4921690111048	(job postings)	Interpersonal (job postings)	6.79607172330798
Interpersonal	Community and Personal Service Workers	Carers and Aides	0.263496211642922	0.161709299351711	0.981625986169564	0.10369215335099	4	640982	0.0431034482758621	10.1786912291211	(job postings)	Interpersonal (job postings)	1.89901813632728
Interpersonal	Managers	Chief Executives, General Managers and Legislators	0.642505264007639	0.597508189827695	3.12325666190105	0.0144071010009645	1	141011	0.186440677966102	4.49970741799439	(job postings)	Interpersonal (job postings)	4.65063776953607
Interpersonal	Labourers	Cleaners and Laundry Workers	0.141807013636894	0.197710595119718	-1.8989074012039	0.029439867076921	8	259956	0.0172413793103448	-5.5903581482824	(job postings)	Interpersonal (job postings)	1.40254853889817
Interpersonal	Clerical and Administrative Workers	Clerical and Office Support Workers	0.335335545637414	0.300219142589469	0.117825658260732	0.298036977397892	3	75944	0.133333333333333	3.5116403047945	(job postings)	Interpersonal (job postings)	3.63114539846884
Interpersonal	Labourers	Construction and Mining Labourers	0.127314889537734	0.098224892176946	0.878264626715822	0.0331221325280591	8	145042	0	2.9089997360788	(job postings)	Interpersonal (job postings)	1.07156880727877
Interpersonal	Technicians and Trades Workers	Construction Trades Workers	0.177334341680606	0.216121204243282	-1.61495876006487	0.0240172464596667	6	323914	0	-3.8786862562676	(job postings)	Interpersonal (job postings)	1.07156880727877
Interpersonal	Professionals	Design, Engineering, Science and Transport Professionals	0.406426680745445	0.349235601167626	8.3570869797507	0.0068434227998815	2	380828	0.167400881057269	5.7191079577819	(job postings)	Interpersonal (job postings)	4.28513413101961
Interpersonal	Professionals	Education Professionals	0.539002693909453	0.402021677662858	0.613591718589073	0.223244564906411	2	537823	0.0368421052631579	13.6981016246595	(job postings)	Interpersonal (job postings)	1.77882023379181
Interpersonal	Technicians and Trades Workers	Electrotechnology and Telecommunications Trades Workers	0.194403359914921	0.152856111499912	0.69674141769689	0.059630800408486	6	201166	0.03125	4.1547248415009	(job postings)	Interpersonal (job postings)	1.67146957083894
Interpersonal	Technicians and Trades Workers	Engineering, ICT and Science Technicians	0.353064416658742	0.328406654610357	1.35369878724197	0.0182151024147868	6	249549	0.142857142857143	2.4657762048385	(job postings)	Interpersonal (job postings)	3.81397229783956
Interpersonal	Labourers	Factory Process Workers	0.145914651546518	0.150451864411894	-0.50228405561391	0.00903316124544389	8	183425	0.0209424083769634	-0.453721286537601	(job postings)	Interpersonal (job postings)	1.47359654411491
Interpersonal	Labourers	Farm, Forestry and Garden Workers	0.148786116366169	0.1328012542242	0.534853571852847	0.0298864268337865	8	105537	0.0223880597014925	1.5984862141969	(job postings)	Interpersonal (job postings)	1.50134845878456
Interpersonal	Managers	Farmers and Farm Managers	0.310773827258545	0.178510094265277	5.56324517598999	0.0237745648104988	1	140464	0.0405405405405405	13.2263732993268	(job postings)	Interpersonal (job postings)	1.84981844649197
Interpersonal	Labourers	Food Preparation Assistants	0.183141864574088	0.224261016533388	-0.184699845017993	0.222626889347386	8	171644	0	-4.11191519593	(job postings)	Interpersonal (job postings)	1.07156880727877
Interpersonal	Technicians and Trades Workers	Food Trades Workers	0.272832976828431	0.30132349867311	-0.148489454616666	0.191868991089163	6	167403	0.0128205128205128	-2.8490521844679	(job postings)	Interpersonal (job postings)	1.31768194104705
Interpersonal	Clerical and Administrative Workers	General Clerical Workers	0.261161974703957	0.230110607725016	1.6417484875066	0.0189135956056823	3	287223	0.486486486486487	3.1051366978941	(job postings)	Interpersonal (job postings)	10.4105644778371
Interpersonal	Community and Personal Service Workers	Health and Welfare Support Workers	0.470095961918938	0.448433887356608	0.438762001363958	0.0493708992460385	4	163844	0.0447761194029851	2.166207456233	(job postings)	Interpersonal (job postings)	1.93112811029036
Interpersonal	Professionals	Health Professionals	0.298795315025349	0.055761196592605	4.15294065797822	0.0585209706683023	2	610781	0.0894854586129754	24.3034118432744	(job postings)	Interpersonal (job postings)	2.78940544566137
Interpersonal	Community and Personal Service Workers	Hospitality Workers	0.25017204314865	0.269278819256988	-0.097054920968475	0.196865608849912	4	247441	0.0267857142857143	-1.9106776108338	(job postings)	Interpersonal (job postings)	1.58576946175892
Interpersonal	Managers	Hospitality, Retail and Service Managers	0.557218293786473	0.528838768072504	0.365599356414804	0.0776246599344948	1	442318	0.0744186046511628	2.83795257139691	(job postings)	Interpersonal (job postings)	2.50016969538486
Interpersonal	Professionals	ICT Professionals	0.395163685097816	0.312872775612063	3.69696006928293	0.022259074467557	2	267345	0.358208955223881	8.2290909485753	(job postings)	Interpersonal (job postings)	7.9480432313715
Interpersonal	Clerical and Administrative Workers	Inquiry Clerks and Receptionists	0.337962236852403	0.344020252461714	-0.599612668763378	0.0101032148333441	3	252661	0.183333333333333	-0.605801560931102	(job postings)	Interpersonal (job postings)	4.59098662016512
Interpersonal	Professionals	Legal, Social and Welfare Professionals	0.518655127395388	0.395596046988654	2.04538204677317	0.0601643495408961	2	244826	0.208092485549133	12.3059080406734	(job postings)	Interpersonal (job postings)	5.06628371838466
Interpersonal	Machinery Operators and Drivers	Machine and Stationary Plant Operators	0.176366936180373	0.172083619441856	0.509705266157759	0.00840351674371655	7	169098	0.028436018957346	0.428331673851701	(job postings)	Interpersonal (job postings)	1.61745007080272
Interpersonal	Machinery Operators and Drivers	Mobile Plant Operators	0.11729828798848	0.0797904789847916	2.07207616254208	0.0181015590458186	7	114656	0.0379746835443038	3.75078090036884	(job postings)	Interpersonal (job postings)	1.80056214021265
Interpersonal	Clerical and Administrative Workers	Numerical Clerks	0.329311752357657	0.280879452576074	0.779511496924844	0.0621316041811408	3	319709	0.243697478991597	4.8432299781583	(job postings)	Interpersonal (job postings)	5.7497865264707
Interpersonal	Clerical and Administrative Workers	Office Managers and Program Administrators	0.467631072327001	0.394101878349404	6.29837807992437	0.0116743061538281	3	265008	0.196428571428571	7.3529193977597	(job postings)	Interpersonal (job postings)	4.84237360679986
Interpersonal	Clerical and Administrative Workers	Other Clerical and Administrative Workers	0.409545090671206	0.356844829358678	1.0036517762188	0.052508511977205	3	236077	0.198979591836735	5.2700261312528	(job postings)	Interpersonal (job postings)	4.89134509770273
Interpersonal	Labourers	Other Labourers	0.137048863332208	0.131844959587224	0.163169740243034	0.031892578472166	8	199158	0.0155440414507772	0.5203903744984	(job postings)	Interpersonal (job postings)	1.369965042003
Interpersonal	Technicians and Trades Workers	Other Technicians and Trades Workers	0.261571628201874	0.26875946799591	-0.0410684385825525	0.175021014728568	6	160556	0.0588235294117647	-0.718783979403598	(job postings)	Interpersonal (job postings)	2.20079377398027
Interpersonal	Clerical and Administrative Workers	Personal Assistants and Secretaries	0.2901340465774	0.205373986529128	1.73482050165477	0.0488581152732647	3	81357	0.25	8.4760060048272	(job postings)	Interpersonal (job postings)	5.87077491576015
Interpersonal	Community and Personal Service Workers	Protective Service Workers	0.386754873197601	0.329281303664938	3.76339136133934	0.0152717493383971	4	161661	0.126315789473684	5.7473569532663	(job postings)	Interpersonal (job postings)	3.49643084103778
Interpersonal	Machinery Operators and Drivers	Road and Rail Drivers	0.0533552425540511	0.111388214422247	-5.63138459465669	0.0103052758860157	7	325228	0.122448979591837	-5.80329718681959	(job postings)	Interpersonal (job postings)	3.42220037061659
Interpersonal	Sales Workers	Sales Assistants and Salespersons	0.43333201084138	0.401554736759055	0.288774919371879	0.110041668962956	5	661834	0.0196078431372549	3.1777274082325	(job postings)	Interpersonal (job postings)	1.4479771295126
Interpersonal	Sales Workers	Sales Representatives and Agents	0.385567473743919	0.315265158533741	0.569288400211684	0.123491564528694	5	175853	0.243243243243243	7.0302315210178	(job postings)	Interpersonal (job postings)	5.74106664255795
Interpersonal	Sales Workers	Sales Support Workers	0.352250170450876	0.291311618460592	0.360147469015967	0.169204443270938	5	145692	0.0970149253731343	6.0938551990284	(job postings)	Interpersonal (job postings)	2.93394729713722
Interpersonal	Technicians and Trades Workers	Skilled Animal and Horticultural Workers	0.245616682255485	0.274065840262854	-0.747336350641525	0.0380674083134694	6	120832	0.032520325203252	-2.8449158007369	(job postings)	Interpersonal (job postings)	1.69585578073976
Interpersonal	Managers	Specialist Managers	0.560321295114459	0.496548545538808	0.54766206207679	0.116445439608905	1	865718	0.187675070028011	6.3772749575651	(job postings)	Interpersonal (job postings)	4.67433417723118
Interpersonal	Community and Personal Service Workers	Sports and Personal Service Workers	0.316283947135836	0.221942628596497	0.400266192403896	0.235696444840243	4	165414	0.105504587155963	9.4341318539339	(job postings)	Interpersonal (job postings)	3.09692184388559
Interpersonal	Machinery Operators and Drivers	Storepersons	0.204002284875417	0.164289777553853	1.08544993722558	0.0365862173460253	7	134656	0	3.9712507321564	(job postings)	Interpersonal (job postings)	1.07156880727877
Analytical	Professionals	Arts and Media Professionals	0.314401974003018	0.349287267035674	-0.899403739490181	0.0387871336319228	2	85658	0.213333333333333	-3.4885293032656	(job postings)	Analytical (job postings)	2.9317332779731
Analytical	Technicians and Trades Workers	Automotive and Engineering Trades Workers	0.48814410482785	0.581479102084186	-1.68707815895962	0.0553234577548519	6	307228	0.0130434782608696	-9.3334997256336	(job postings)	Analytical (job postings)	-1.25146194451994
Analytical	Professionals	Business, Human Resource and Marketing Professionals	0.365390358856167	0.303636692768258	7.25847145309452	0.00850780587717009	2	718503	0.298200514138817	6.1753666087909	(job postings)	Analytical (job postings)	4.70424434780992
Analytical	Community and Personal Service Workers	Carers and Aides	0.0770301285623173	0.0402487545831734	10.1533423523445	0.00362258778466687	4	640982	0.0431034482758621	3.67813739791439	(job postings)	Analytical (job postings)	-0.623638219201923
Analytical	Managers	Chief Executives, General Managers and Legislators	0.412059422168859	0.341907965225205	6.08881215841624	0.0115213698696038	1	141011	0.186440677966102	7.0151456943654	(job postings)	Analytical (job postings)	2.3700611582761
Analytical	Labourers	Cleaners and Laundry Workers	0.233660101726564	0.153196875767258	0.740298954460531	0.108690179115464	8	259956	0.0172413793103448	8.0463225959306	(job postings)	Analytical (job postings)	-1.16378581330346
Analytical	Clerical and Administrative Workers	Clerical and Office Support Workers	0.196725930143255	0.162224817881139	0.284390604103237	0.121315935773998	3	75944	0.133333333333333	3.4501112262116	(job postings)	Analytical (job postings)	1.260876720219
Analytical	Labourers	Construction and Mining Labourers	0.152317865355459	0.200357877018254	-1.14203131675796	0.042065406576742	8	145042	0	-4.8040011662795	(job postings)	Analytical (job postings)	-1.52388420937115
Analytical	Technicians and Trades Workers	Construction Trades Workers	0.15848902803628	0.285840327252606	-2.7199073694943	0.0468219251304883	6	323914	0	-12.7351299216326	(job postings)	Analytical (job postings)	-1.52388420937115
Analytical	Professionals	Design, Engineering, Science and Transport Professionals	0.350689277856446	0.278726228596453	0.54297093062561	0.132535731106411	2	380828	0.167400881057269	7.1963049259993	(job postings)	Analytical (job postings)	1.97240153923323
Analytical	Professionals	Education Professionals	0.161805209626544	0.0953817585116401	0.539201175056473	0.123188624557332	2	537823	0.0368421052631579	6.64234511149039	(job postings)	Analytical (job postings)	-0.75441079461598
Analytical	Technicians and Trades Workers	Electrotechnology and Telecommunications Trades Workers	0.416791525261812	0.321961650754195	2.06634832027009	0.0458924923631564	6	201166	0.03125	9.4829874507617	(job postings)	Analytical (job postings)	-0.871205866498461
Analytical	Technicians and Trades Workers	Engineering, ICT and Science Technicians	0.404046698753062	0.30318118078366	0.465707660199272	0.216585481815443	6	249549	0.142857142857143	10.0865517969402	(job postings)	Analytical (job postings)	1.45978821518973
Analytical	Labourers	Factory Process Workers	0.220599261223599	0.284683063433629	-2.95334423798493	0.0216987242414227	8	183425	0.0209424083769634	-6.408380221003	(job postings)	Analytical (job postings)	-1.08648720472349
Analytical	Labourers	Farm, Forestry and Garden Workers	0.218870278176937	0.214182160600171	0.0257122904563792	0.182329831125663	8	105537	0.0223880597014925	0.468811757676599	(job postings)	Analytical (job postings)	-1.05629375477579
Analytical	Managers	Farmers and Farm Managers	0.368260336525789	0.290184218254339	0.737445791945985	0.105873705056234	1	140464	0.0405405405405405	7.807611827145	(job postings)	Analytical (job postings)	-0.677166359157931
Analytical	Labourers	Food Preparation Assistants	0.20045214913246	0.179930798582318	0.173623486569675	0.11819455394882	8	171644	0	2.0521350550142	(job postings)	Analytical (job postings)	-1.52388420937115
Analytical	Technicians and Trades Workers	Food Trades Workers	0.190417352805631	0.308181932050151	-1.24529672045987	0.0945674852504482	6	167403	0.0128205128205128	-11.776457924452	(job postings)	Analytical (job postings)	-1.2561187353721
Analytical	Clerical and Administrative Workers	General Clerical Workers	0.257518899119985	0.334796476801313	-0.53279841932638	0.145040928948382	3	287223	0.486486486486487	-7.7277577681328	(job postings)	Analytical (job postings)	8.63672999318753
Analytical	Community and Personal Service Workers	Health and Welfare Support Workers	0.16639137652464	0.142053097555333	5.72214462437382	0.0042533491491348	4	163844	0.0447761194029851	2.4338278969307	(job postings)	Analytical (job postings)	-0.58870330018043
Analytical	Professionals	Health Professionals	0.135934698749831	0.107616100466326	2.60977194320952	0.0108509857948273	2	610781	0.0894854586129754	2.8318598283505	(job postings)	Analytical (job postings)	0.345082857467877
Analytical	Community and Personal Service Workers	Hospitality Workers	0.0972082638656249	0.0716610012882354	0.206078921615934	0.123968343666906	4	247441	0.0267857142857143	2.55472625773895	(job postings)	Analytical (job postings)	-0.964445629765989
Analytical	Managers	Hospitality, Retail and Service Managers	0.248668606747848	0.220985235429152	3.00362000453395	0.00921666897840241	1	442318	0.0744186046511628	2.7683371318696	(job postings)	Analytical (job postings)	0.0304009606326543
Analytical	Professionals	ICT Professionals	0.375492435191887	0.307312897250287	0.920778650796904	0.0740455242772988	2	267345	0.358208955223881	6.81795379416	(job postings)	Analytical (job postings)	5.95756306415464
Analytical	Clerical and Administrative Workers	Inquiry Clerks and Receptionists	0.200060380250569	0.243395781308153	-1.80183639178196	0.0240506858753844	3	252661	0.183333333333333	-4.3335401057584	(job postings)	Analytical (job postings)	2.30516206881531
Analytical	Professionals	Legal, Social and Welfare Professionals	0.164847302811856	0.115102380760312	2.05349650311069	0.0242244980579165	2	244826	0.208092485549133	4.9744922051544	(job postings)	Analytical (job postings)	2.82227446686782
Analytical	Machinery Operators and Drivers	Machine and Stationary Plant Operators	0.413592051692471	0.540079360496429	-3.22141159751689	0.0392645599529895	7	169098	0.028436018957346	-12.6487308803958	(job postings)	Analytical (job postings)	-0.929977849979889
Analytical	Machinery Operators and Drivers	Mobile Plant Operators	0.197459058151339	0.190540256102814	1.18515167994561	0.00583790426626445	7	114656	0.0379746835443038	0.691880204852499	(job postings)	Analytical (job postings)	-0.730756096513198
Analytical	Clerical and Administrative Workers	Numerical Clerks	0.293567050300272	0.239968086593006	1.15305561523365	0.0464842831509091	3	319709	0.243697478991597	5.3598963707266	(job postings)	Analytical (job postings)	3.56590992664447
Analytical	Clerical and Administrative Workers	Office Managers and Program Administrators	0.35360377990715	0.278478344427131	1.55634684013404	0.0482703684954628	3	265008	0.196428571428571	7.5125435480019	(job postings)	Analytical (job postings)	2.57866537440006
Analytical	Clerical and Administrative Workers	Other Clerical and Administrative Workers	0.361994021082953	0.316735878409017	0.69416478999997	0.0651979808338283	3	236077	0.198979591836735	4.5258142673936	(job postings)	Analytical (job postings)	2.63194523912436
Analytical	Labourers	Other Labourers	0.426067941269346	0.565844096646698	-1.24990711601883	0.111829234017455	8	199158	0.0155440414507772	-13.9776155377352	(job postings)	Analytical (job postings)	-1.19923591447075
Analytical	Technicians and Trades Workers	Other Technicians and Trades Workers	0.171482529038493	0.360657399914716	-2.00503945024506	0.0943497001283948	6	160556	0.0588235294117647	-18.9174870876223	(job postings)	Analytical (job postings)	-0.295313211022556
Analytical	Clerical and Administrative Workers	Personal Assistants and Secretaries	0.211224868885328	0.192658159408573	1.99100351522038	0.00932530220806782	3	81357	0.25	1.8566709476755	(job postings)	Analytical (job postings)	3.69754253361039
Analytical	Community and Personal Service Workers	Protective Service Workers	0.381561346848652	0.351238166326211	0.134264013569979	0.22584741596926	4	161661	0.126315789473684	3.0323180522441	(job postings)	Analytical (job postings)	1.11431035550373
Analytical	Machinery Operators and Drivers	Road and Rail Drivers	0.0801294430606356	0.169249861803353	-10.7543207502689	0.00828694073872482	7	325228	0.122448979591837	-8.91204187427174	(job postings)	Analytical (job postings)	1.03354929739532
Analytical	Sales Workers	Sales Assistants and Salespersons	0.211549156506804	0.26341002151828	-0.530470315969274	0.0977639340982088	5	661834	0.0196078431372549	-5.1860865011476	(job postings)	Analytical (job postings)	-1.11436054325496
Analytical	Sales Workers	Sales Representatives and Agents	0.217010568817667	0.190482103041362	0.370815172608622	0.0715409393571495	5	175853	0.243243243243243	2.6528465776305	(job postings)	Analytical (job postings)	3.55642289190819
Analytical	Sales Workers	Sales Support Workers	0.137537156962005	0.114269634751339	1.32580104180558	0.0175497842262801	5	145692	0.0970149253731343	2.3267522210666	(job postings)	Analytical (job postings)	0.502341093875416
Analytical	Technicians and Trades Workers	Skilled Animal and Horticultural Workers	0.294004000044249	0.37706224726756	-1.27433875184844	0.065177526072117	6	120832	0.032520325203252	-8.3058247223311	(job postings)	Analytical (job postings)	-0.844674226544287
Analytical	Managers	Specialist Managers	0.362986763760838	0.300693911211996	0.741458902139406	0.0840138979640031	1	865718	0.187675070028011	6.2292852548842	(job postings)	Analytical (job postings)	2.39584230916961
Analytical	Community and Personal Service Workers	Sports and Personal Service Workers	0.193602574974167	0.121836799789272	5.99776092939461	0.0119654277704161	4	165414	0.105504587155963	7.1765775184895	(job postings)	Analytical (job postings)	0.679653682162342
Analytical	Machinery Operators and Drivers	Storepersons	0.275717014108644	0.284685628409381	-0.0256200783470558	0.350061938892076	7	134656	0	-0.896861430073698	(job postings)	Analytical (job postings)	-1.52388420937115
Digital	Professionals	Arts and Media Professionals	0.0741028667826986	0.109610562438939	-1.92588498212579	0.0184370800882652	2	85658	0.213333333333333	-3.55076956562404	(job postings)	Digital (job postings)	1.00006900880802
Digital	Technicians and Trades Workers	Automotive and Engineering Trades Workers	0.0127711676200101	0.0184814417721791	-5.51551311673834	0.00103531149891379	6	307228	0.0130434782608696	-0.5710274152169	(job postings)	Digital (job postings)	-0.0409491340781317
Digital	Professionals	Business, Human Resource and Marketing Professionals	0.0361306461466213	0.0270935271073912	2.12861937473173	0.00424553076351145	2	718503	0.298200514138817	0.90371190392301	(job postings)	Digital (job postings)	1.44117110517803
Digital	Community and Personal Service Workers	Carers and Aides	0.0138760086036147	0.0146614202879249	-0.0865697292342737	0.00907259028366234	4	640982	0.0431034482758621	-0.07854116843102	(job postings)	Digital (job postings)	0.115289304203724
Digital	Managers	Chief Executives, General Managers and Legislators	0.0227507852765799	0.0162599189437038	3.74605424987693	0.0017327208577103	1	141011	0.186440677966102	0.64908663328761	(job postings)	Digital (job postings)	0.860292872180711
Digital	Labourers	Cleaners and Laundry Workers	0.00435821989530776	0.00461987892757007	-0.0313976286461662	0.00833371956879481	8	259956	0.0172413793103448	-0.026165903226231	(job postings)	Digital (job postings)	-0.0191302998043563
Digital	Clerical and Administrative Workers	Clerical and Office Support Workers	0.0504138099147233	0.0516432495978261	-0.294357783814213	0.00417668480572197	3	75944	0.133333333333333	-0.12294396831028	(job postings)	Digital (job postings)	0.584264367076359
Digital	Labourers	Construction and Mining Labourers	0.00452225737320415	0.00275222778916801	0.628583600234487	0.00281590162927547	8	145042	0	0.177002958403614	(job postings)	Digital (job postings)	-0.108743369143076
Digital	Technicians and Trades Workers	Construction Trades Workers	0.0152992986801829	0.0183846624962858	-1.28219869293126	0.00240630709819971	6	323914	0	-0.30853638161029	(job postings)	Digital (job postings)	-0.108743369143076
Digital	Professionals	Design, Engineering, Science and Transport Professionals	0.0592396145628952	0.049148310464107	1.05992784268916	0.00952074631154642	2	380828	0.167400881057269	1.00913040987882	(job postings)	Digital (job postings)	0.7613324230267
Digital	Professionals	Education Professionals	0.00636703988870121	0.00783273506987274	-0.674250838231598	0.00217381291659303	2	537823	0.0368421052631579	-0.146569518117153	(job postings)	Digital (job postings)	0.0827456106017676
Digital	Technicians and Trades Workers	Electrotechnology and Telecommunications Trades Workers	0.0434541553141379	0.0446087733643592	-0.171978378593408	0.0067137395971793	6	201166	0.03125	-0.11546180502213	(job postings)	Digital (job postings)	0.0536803190333538
Digital	Technicians and Trades Workers	Engineering, ICT and Science Technicians	0.0515566035249863	0.0464279418136175	0.454906001348231	0.0112741131050563	6	249549	0.142857142857143	0.51286617113688	(job postings)	Digital (job postings)	0.633764919663462
Digital	Labourers	Factory Process Workers	0.00595237896993918	0.00774630127304934	-0.980515510948899	0.00182957055046899	8	183425	0.0209424083769634	-0.179392230311016	(job postings)	Digital (job postings)	0.000106013509190941
Digital	Labourers	Farm, Forestry and Garden Workers	0.0133699770245252	0.0084140455620148	0.974883468699899	0.0050836142181379	8	105537	0.0223880597014925	0.49559314625104	(job postings)	Digital (job postings)	0.00761987014750043
Digital	Managers	Farmers and Farm Managers	0.0195570455537059	0.0114639252657765	1.22547348356159	0.00660407621747014	1	140464	0.0405405405405405	0.80931202879294	(job postings)	Digital (job postings)	0.101968442545266
Digital	Labourers	Food Preparation Assistants	0.0022619797710742	0.00528655687442107	-0.768410200665492	0.00393614907861373	8	171644	0	-0.302457710334687	(job postings)	Digital (job postings)	-0.108743369143076
Digital	Technicians and Trades Workers	Food Trades Workers	0.00229548993401749	0.00176853824985265	0.765937320168192	0.000687982776513786	6	167403	0.0128205128205128	0.052695168416484	(job postings)	Digital (job postings)	-0.0421080098912077
Digital	Clerical and Administrative Workers	General Clerical Workers	0.0673903363941925	0.0350653086389286	2.07155980246409	0.0156041972415249	3	287223	0.486486486486487	3.23250277552639	(job postings)	Digital (job postings)	2.41979837111703
Digital	Community and Personal Service Workers	Health and Welfare Support Workers	0.0337765068650109	0.0248637234636295	0.628696440898591	0.0141766086485911	4	163844	0.0447761194029851	0.89127834013814	(job postings)	Digital (job postings)	0.123983109438077
Digital	Professionals	Health Professionals	0.0237031812873782	0.0116713267186123	1.48279693719396	0.0081142968851386	2	610781	0.0894854586129754	1.20318545687659	(job postings)	Digital (job postings)	0.356362494091444
Digital	Community and Personal Service Workers	Hospitality Workers	0.00361970916879762	0.0110075389893453	-2.41746034907916	0.00305602936708425	4	247441	0.0267857142857143	-0.738782982054768	(job postings)	Digital (job postings)	0.0304769350081495
Digital	Managers	Hospitality, Retail and Service Managers	0.031789670652378	0.0241082954961998	1.33714540436431	0.00574460722903203	1	442318	0.0744186046511628	0.76813751561782	(job postings)	Digital (job postings)	0.27805164642126
Digital	Professionals	ICT Professionals	0.0703977357217779	0.0663223330041957	1.85916658000115	0.00219205893727911	2	267345	0.358208955223881	0.407540271758221	(job postings)	Digital (job postings)	1.75306845950615
Digital	Clerical and Administrative Workers	Inquiry Clerks and Receptionists	0.0699521202458812	0.0459485619479977	2.69843349872116	0.0088953677417877	3	252661	0.183333333333333	2.40035582978835	(job postings)	Digital (job postings)	0.844142268158648
Digital	Professionals	Legal, Social and Welfare Professionals	0.0236919406484872	0.00698730598942672	1.96432533567496	0.00850400611124871	2	244826	0.208092485549133	1.67046346590605	(job postings)	Digital (job postings)	0.972829398367026
Digital	Machinery Operators and Drivers	Machine and Stationary Plant Operators	0.024960201481072	0.017325552604941	0.468233119356253	0.016305230366078	7	169098	0.028436018957346	0.7634648876131	(job postings)	Digital (job postings)	0.0390544892923482
Digital	Machinery Operators and Drivers	Mobile Plant Operators	0.0092766496526327	0.0103501311165041	-0.123216456103772	0.00871215986740717	7	114656	0.0379746835443038	-0.10734814638714	(job postings)	Digital (job postings)	0.0886322519320793
Digital	Clerical and Administrative Workers	Numerical Clerks	0.0279490862812043	0.0174219249836902	8.64601286555683	0.00121757409585304	3	319709	0.243697478991597	1.05271612975141	(job postings)	Digital (job postings)	1.15788841764455
Digital	Clerical and Administrative Workers	Office Managers and Program Administrators	0.036918547411885	0.0272996029044879	2.53256527353564	0.00379810329388603	3	265008	0.196428571428571	0.96189445073971	(job postings)	Digital (job postings)	0.912205527965914
Digital	Clerical and Administrative Workers	Other Clerical and Administrative Workers	0.0556942659962073	0.0527959973209595	0.796018742474128	0.00364095532002132	3	236077	0.198979591836735	0.28982686752478	(job postings)	Digital (job postings)	0.925464604551745
Digital	Labourers	Other Labourers	0.00890312504745847	0.032885518991301	-2.93021219275591	0.00818452465767902	8	199158	0.0155440414507772	-2.39823939438425	(job postings)	Digital (job postings)	-0.0279523118117951
Digital	Technicians and Trades Workers	Other Technicians and Trades Workers	0.00844534085656345	0.00594549331912503	1.07844961979056	0.00231800122283311	6	160556	0.0588235294117647	0.249984753743842	(job postings)	Digital (job postings)	0.196995338012557
Digital	Clerical and Administrative Workers	Personal Assistants and Secretaries	0.0424623939478615	0.024954978389697	7.85956347626395	0.00222753027073797	3	81357	0.25	1.75074155581645	(job postings)	Digital (job postings)	1.19064613626837
Digital	Community and Personal Service Workers	Protective Service Workers	0.101961232262579	0.0436441984720692	1.65749476785457	0.0351838418567041	4	161661	0.126315789473684	5.83170337905098	(job postings)	Digital (job postings)	0.547790275696389
Digital	Machinery Operators and Drivers	Road and Rail Drivers	0.00243812160422034	0.00749873797267684	-1.30683610276902	0.00387241855174778	7	325228	0.122448979591837	-0.50606163684565	(job postings)	Digital (job postings)	0.527692306976814
Digital	Sales Workers	Sales Assistants and Salespersons	0.0138976437405526	0.0101077600163729	0.991188050091779	0.00382357689222418	5	661834	0.0196078431372549	0.37898837241797	(job postings)	Digital (job postings)	-0.00683046675786532
Digital	Sales Workers	Sales Representatives and Agents	0.0261627290048358	0.0148367519929898	7.35711555501481	0.00153945889896019	5	175853	0.243243243243243	1.1325977011846	(job postings)	Digital (job postings)	1.15552750098698
Digital	Sales Workers	Sales Support Workers	0.0126751471481947	0.0185243979513416	-2.16913853593248	0.00269657779171416	5	145692	0.0970149253731343	-0.58492508031469	(job postings)	Digital (job postings)	0.395497334449423
Digital	Technicians and Trades Workers	Skilled Animal and Horticultural Workers	0.0143713011045642	0.0109977132795294	0.692765804832293	0.00486973779811703	6	120832	0.032520325203252	0.33735878250348	(job postings)	Digital (job postings)	0.0602829079836152
Digital	Managers	Specialist Managers	0.029843336064472	0.0194134039262685	2.83234657175482	0.00368243499655533	1	865718	0.187675070028011	1.04299321382035	(job postings)	Digital (job postings)	0.866708696543945
Digital	Community and Personal Service Workers	Sports and Personal Service Workers	0.0142609986745719	0.0140804554572311	0.0107361765513097	0.0168163420634884	4	165414	0.105504587155963	0.01805432173408	(job postings)	Digital (job postings)	0.439622844149826
Digital	Machinery Operators and Drivers	Storepersons	0.0261791208599171	0.0243328549402131	0.669037041886684	0.00275958699461171	7	134656	0	0.1846265919704	(job postings)	Digital (job postings)	-0.108743369143076
Manual	Professionals	Arts and Media Professionals	0.0393559435765198	0.0335073521422826	1.4642099772982	0.00399436660377711	2	85658	0.213333333333333	0.58485914342372	(job postings)	Manual (job postings)	-0.912897276362197
Manual	Technicians and Trades Workers	Automotive and Engineering Trades Workers	0.352681448802765	0.416241440509324	-2.78948438674816	0.0227855699815025	6	307228	0.0130434782608696	-6.3559991706559	(job postings)	Manual (job postings)	-0.284026777257046
Manual	Professionals	Business, Human Resource and Marketing Professionals	0.0292682675821993	0.0411010211351761	-0.886570175926911	0.0133466632132144	2	718503	0.298200514138817	-1.18327535529768	(job postings)	Manual (job postings)	-1.17936342529162
Manual	Community and Personal Service Workers	Carers and Aides	0.0407987948727734	0.0392872415457872	0.10341740859414	0.0146160433483522	4	640982	0.0431034482758621	0.15115533269862	(job postings)	Manual (job postings)	-0.37840913296635
Manual	Managers	Chief Executives, General Managers and Legislators	0.023015111413843	0.0235962332523289	-0.239874538503426	0.00242260742683009	1	141011	0.186440677966102	-0.0581121838485899	(job postings)	Manual (job postings)	-0.828459661701508
Manual	Labourers	Cleaners and Laundry Workers	0.309706522864819	0.298408860931442	0.0728707782147285	0.155036932638296	8	259956	0.0172413793103448	1.1297661933377	(job postings)	Manual (job postings)	-0.297207355610465
Manual	Clerical and Administrative Workers	Clerical and Office Support Workers	0.0480689316615439	0.0554545201965118	-0.121756414002659	0.060658722544232	3	75944	0.133333333333333	-0.73855885349679	(job postings)	Manual (job postings)	-0.661713111741326
Manual	Labourers	Construction and Mining Labourers	0.292331936904788	0.290347751692129	0.031729390043823	0.0625346156960092	8	145042	0	0.198418521265897	(job postings)	Manual (job postings)	-0.243072837373209
Manual	Technicians and Trades Workers	Construction Trades Workers	0.275491145863729	0.254852758620736	0.223183495794056	0.0924727304300211	6	323914	0	2.06383872429931	(job postings)	Manual (job postings)	-0.243072837373209
Manual	Professionals	Design, Engineering, Science and Transport Professionals	0.0957914314795493	0.092367102025143	0.0244640700078551	0.139973825013858	2	380828	0.167400881057269	0.342432945440629	(job postings)	Manual (job postings)	-0.768678468187805
Manual	Professionals	Education Professionals	0.00768916219988578	0.00861629344587473	-0.272913156442327	0.00339716581668307	2	537823	0.0368421052631579	-0.092713124598895	(job postings)	Manual (job postings)	-0.358749755290715
Manual	Technicians and Trades Workers	Electrotechnology and Telecommunications Trades Workers	0.175097906140317	0.146954919280225	0.874340437171948	0.0321876761769365	6	201166	0.03125	2.8142986860092	(job postings)	Manual (job postings)	-0.341191651678236
Manual	Technicians and Trades Workers	Engineering, ICT and Science Technicians	0.140595899098749	0.111630947564955	1.48808851815192	0.0194645353286952	6	249549	0.142857142857143	2.8964951533794	(job postings)	Manual (job postings)	-0.691615988481906
Manual	Labourers	Factory Process Workers	0.215871211038657	0.40703775014284	-3.24718280130646	0.0588715051789723	8	183425	0.0209424083769634	-19.1166539104183	(job postings)	Manual (job postings)	-0.308827854289667
Manual	Labourers	Farm, Forestry and Garden Workers	0.2347141640432	0.240844672400829	-0.0799456237443094	0.0766834764744081	8	105537	0.0223880597014925	-0.613050835762899	(job postings)	Manual (job postings)	-0.313366913293228
Manual	Managers	Farmers and Farm Managers	0.285957731409611	0.198711668707763	1.86592433155282	0.0467575566846492	1	140464	0.0405405405405405	8.7246062701848	(job postings)	Manual (job postings)	-0.370362109985136
Manual	Labourers	Food Preparation Assistants	0.233338024744877	0.236089963328483	-0.0363245642287084	0.0757597136273476	8	171644	0	-0.275193858360601	(job postings)	Manual (job postings)	-0.243072837373209
Manual	Technicians and Trades Workers	Food Trades Workers	0.233356246842678	0.165290146810996	0.222890782405046	0.305378711928919	6	167403	0.0128205128205128	6.8066100031682	(job postings)	Manual (job postings)	-0.283326709908604
Manual	Clerical and Administrative Workers	General Clerical Workers	0.0237396485879417	0.070621248150508	-2.73857591069855	0.0171189702572852	3	287223	0.486486486486487	-4.68815995625663	(job postings)	Manual (job postings)	-1.77054410871634
Manual	Community and Personal Service Workers	Health and Welfare Support Workers	0.0171682599548936	0.0152141401939167	0.661277587640527	0.00295506727809927	4	163844	0.0447761194029851	0.19541197609769	(job postings)	Manual (job postings)	-0.383660989213248
Manual	Professionals	Health Professionals	0.0121916165011823	0.0129005948864196	-0.0548972593531508	0.0129146407961197	2	610781	0.0894854586129754	-0.0708978385237301	(job postings)	Manual (job postings)	-0.524039464465905
Manual	Community and Personal Service Workers	Hospitality Workers	0.153375891166603	0.159860721361298	-0.0659107836232745	0.0983880002361968	4	247441	0.0267857142857143	-0.648483019469501	(job postings)	Manual (job postings)	-0.327174678206089
Manual	Managers	Hospitality, Retail and Service Managers	0.0467470103421017	0.0367554119622377	0.352520519583804	0.0283433100338683	1	442318	0.0744186046511628	0.9991598379864	(job postings)	Manual (job postings)	-0.476732525392623
Manual	Professionals	ICT Professionals	0.0411755516207605	0.0534030114290562	-4.8688279347894	0.0025113764487191	2	267345	0.358208955223881	-1.22274598082957	(job postings)	Manual (job postings)	-1.36777805209352
Manual	Clerical and Administrative Workers	Inquiry Clerks and Receptionists	0.0442787936378506	0.0566198270539275	-0.431564837603291	0.02859601232717	3	252661	0.183333333333333	-1.23410334160769	(job postings)	Manual (job postings)	-0.81870321462937
Manual	Professionals	Legal, Social and Welfare Professionals	0.00949949259944518	0.0169845384638702	-5.54095555846454	0.00135085831052925	2	244826	0.208092485549133	-0.748504586442502	(job postings)	Manual (job postings)	-0.896442051704953
Manual	Machinery Operators and Drivers	Machine and Stationary Plant Operators	0.254064389102159	0.330360873783951	-1.33201804783379	0.0572788670587986	7	169098	0.028436018957346	-7.6296484681792	(job postings)	Manual (job postings)	-0.332356308210011
Manual	Machinery Operators and Drivers	Mobile Plant Operators	0.296042750320038	0.400431592542807	-1.73976685187653	0.0600016272928607	7	114656	0.0379746835443038	-10.4388842222769	(job postings)	Manual (job postings)	-0.362305826908432
Manual	Clerical and Administrative Workers	Numerical Clerks	0.01334595772489	0.0116263306235003	0.935388477173089	0.00183840954144178	3	319709	0.243697478991597	0.17196271013897	(job postings)	Manual (job postings)	-1.00823468338216
Manual	Clerical and Administrative Workers	Office Managers and Program Administrators	0.0315294973910957	0.0201978349697643	0.669791144625792	0.0169182028043418	3	265008	0.196428571428571	1.13316624213314	(job postings)	Manual (job postings)	-0.859819670147667
Manual	Clerical and Administrative Workers	Other Clerical and Administrative Workers	0.0900607000933849	0.161311444098712	-1.46941588668397	0.0484891613402374	3	236077	0.198979591836735	-7.12507440053271	(job postings)	Manual (job postings)	-0.867829369274608
Manual	Labourers	Other Labourers	0.221630433622236	0.205522131012857	0.143349519771655	0.112370816693622	8	199158	0.0155440414507772	1.6108302609379	(job postings)	Manual (job postings)	-0.291878050706279
Manual	Technicians and Trades Workers	Other Technicians and Trades Workers	0.10621445557718	0.146091155381121	-0.336949715736995	0.118346144666484	6	160556	0.0588235294117647	-3.9876699803941	(job postings)	Manual (job postings)	-0.427767076065025
Manual	Clerical and Administrative Workers	Personal Assistants and Secretaries	0.0207505692886774	0.0158660883165113	1.85902312123544	0.00262744498245942	3	81357	0.25	0.48844809721661	(job postings)	Manual (job postings)	-1.02802335181343
Manual	Community and Personal Service Workers	Protective Service Workers	0.0313680925958006	0.0356224353325975	-0.590337942372446	0.0072066225655421	4	161661	0.126315789473684	-0.42543427367969	(job postings)	Manual (job postings)	-0.639679413090372
Manual	Machinery Operators and Drivers	Road and Rail Drivers	0.0843798264710461	0.291674103259201	-3.55555603434447	0.0583015074958236	7	325228	0.122448979591837	-20.7294276788155	(job postings)	Manual (job postings)	-0.627538395466378
Manual	Sales Workers	Sales Assistants and Salespersons	0.0585569992449764	0.0879065843411157	-0.161358920102187	0.18189006890696	5	661834	0.0196078431372549	-2.93495850961393	(job postings)	Manual (job postings)	-0.304637583603814
Manual	Sales Workers	Sales Representatives and Agents	0.0674360505549783	0.0789180257155078	-0.256089716050087	0.0448357526324242	5	175853	0.243243243243243	-1.14819751605295	(job postings)	Manual (job postings)	-1.00680847304477
Manual	Sales Workers	Sales Support Workers	0.0877538798495738	0.0818475538621574	0.289302523141154	0.0204157430888863	5	145692	0.0970149253731343	0.590632598741639	(job postings)	Manual (job postings)	-0.547680499693294
Manual	Technicians and Trades Workers	Skilled Animal and Horticultural Workers	0.288443626721743	0.399464767396072	-1.54690466686723	0.0717698660119551	6	120832	0.032520325203252	-11.1021140674329	(job postings)	Manual (job postings)	-0.345180221365432
Manual	Managers	Specialist Managers	0.0376358227346459	0.046135572767001	-2.42198494612125	0.00350941488962071	1	865718	0.187675070028011	-0.84997500323551	(job postings)	Manual (job postings)	-0.832335408437575
Manual	Community and Personal Service Workers	Sports and Personal Service Workers	0.0493548162764252	0.0302440304667851	4.5729583108448	0.00417908594625034	4	165414	0.105504587155963	1.91107858096401	(job postings)	Manual (job postings)	-0.574336357228714
Manual	Machinery Operators and Drivers	Storepersons	0.341326678889734	0.592429490021354	-15.2428262303946	0.0164735074280984	7	134656	0	-25.110281113162	(job postings)	Manual (job postings)	-0.243072837373209
Interpersonal	Professionals	Arts and Media Professionals	0.418842501834024	0.530990065789125	-3.35546637409685	0.0334223477311068	2	85658	0.625	-11.2147563955101	(job tasks)	Interpersonal (job tasks)	5.16881925408951
Interpersonal	Technicians and Trades Workers	Automotive and Engineering Trades Workers	0.179582800458628	0.189508094819451	-0.704022699918877	0.0140979749118425	6	307228	0	-0.992529436082298	(job tasks)	Interpersonal (job tasks)	0.694367283001694
Interpersonal	Professionals	Business, Human Resource and Marketing Professionals	0.417287687252769	0.332365997141721	1.75958957001262	0.0482622149837133	2	718503	0.9	8.4921690111048	(job tasks)	Interpersonal (job tasks)	7.13757812136814
Interpersonal	Community and Personal Service Workers	Carers and Aides	0.263496211642922	0.161709299351711	0.981625986169564	0.10369215335099	4	640982	0.333333333333333	10.1786912291211	(job tasks)	Interpersonal (job tasks)	3.08074166758186
Interpersonal	Managers	Chief Executives, General Managers and Legislators	0.642505264007639	0.597508189827695	3.12325666190105	0.0144071010009645	1	141011	1	4.49970741799439	(job tasks)	Interpersonal (job tasks)	7.85349043674219
Interpersonal	Labourers	Cleaners and Laundry Workers	0.141807013636894	0.197710595119718	-1.8989074012039	0.029439867076921	8	259956	0	-5.5903581482824	(job tasks)	Interpersonal (job tasks)	0.694367283001694
Interpersonal	Clerical and Administrative Workers	Clerical and Office Support Workers	0.335335545637414	0.300219142589469	0.117825658260732	0.298036977397892	3	75944	0.714285714285714	3.5116403047945	(job tasks)	Interpersonal (job tasks)	5.80802667853062
Interpersonal	Labourers	Construction and Mining Labourers	0.127314889537734	0.098224892176946	0.878264626715822	0.0331221325280591	8	145042	0	2.9089997360788	(job tasks)	Interpersonal (job tasks)	0.694367283001694
Interpersonal	Technicians and Trades Workers	Construction Trades Workers	0.177334341680606	0.216121204243282	-1.61495876006487	0.0240172464596667	6	323914	0	-3.8786862562676	(job tasks)	Interpersonal (job tasks)	0.694367283001694
Interpersonal	Professionals	Design, Engineering, Science and Transport Professionals	0.406426680745445	0.349235601167626	8.3570869797507	0.0068434227998815	2	380828	0.565217391304348	5.7191079577819	(job tasks)	Interpersonal (job tasks)	4.74082819598545
Interpersonal	Professionals	Education Professionals	0.539002693909453	0.402021677662858	0.613591718589073	0.223244564906411	2	537823	1	13.6981016246595	(job tasks)	Interpersonal (job tasks)	7.85349043674219
Interpersonal	Technicians and Trades Workers	Electrotechnology and Telecommunications Trades Workers	0.194403359914921	0.152856111499912	0.69674141769689	0.059630800408486	6	201166	0	4.1547248415009	(job tasks)	Interpersonal (job tasks)	0.694367283001694
Interpersonal	Technicians and Trades Workers	Engineering, ICT and Science Technicians	0.353064416658742	0.328406654610357	1.35369878724197	0.0182151024147868	6	249549	0.307692307692308	2.4657762048385	(job tasks)	Interpersonal (job tasks)	2.89717440722954
Interpersonal	Labourers	Factory Process Workers	0.145914651546518	0.150451864411894	-0.50228405561391	0.00903316124544389	8	183425	0	-0.453721286537601	(job tasks)	Interpersonal (job tasks)	0.694367283001694
Interpersonal	Labourers	Farm, Forestry and Garden Workers	0.148786116366169	0.1328012542242	0.534853571852847	0.0298864268337865	8	105537	0	1.5984862141969	(job tasks)	Interpersonal (job tasks)	0.694367283001694
Interpersonal	Managers	Farmers and Farm Managers	0.310773827258545	0.178510094265277	5.56324517598999	0.0237745648104988	1	140464	0	13.2263732993268	(job tasks)	Interpersonal (job tasks)	0.694367283001694
Interpersonal	Labourers	Food Preparation Assistants	0.183141864574088	0.224261016533388	-0.184699845017993	0.222626889347386	8	171644	0	-4.11191519593	(job tasks)	Interpersonal (job tasks)	0.694367283001694
Interpersonal	Technicians and Trades Workers	Food Trades Workers	0.272832976828431	0.30132349867311	-0.148489454616666	0.191868991089163	6	167403	0	-2.8490521844679	(job tasks)	Interpersonal (job tasks)	0.694367283001694
Interpersonal	Clerical and Administrative Workers	General Clerical Workers	0.261161974703957	0.230110607725016	1.6417484875066	0.0189135956056823	3	287223	1	3.1051366978941	(job tasks)	Interpersonal (job tasks)	7.85349043674219
Interpersonal	Community and Personal Service Workers	Health and Welfare Support Workers	0.470095961918938	0.448433887356608	0.438762001363958	0.0493708992460385	4	163844	0	2.166207456233	(job tasks)	Interpersonal (job tasks)	0.694367283001694
Interpersonal	Professionals	Health Professionals	0.298795315025349	0.055761196592605	4.15294065797822	0.0585209706683023	2	610781	0.173913043478261	24.3034118432744	(job tasks)	Interpersonal (job tasks)	1.93943217930439
Interpersonal	Community and Personal Service Workers	Hospitality Workers	0.25017204314865	0.269278819256988	-0.097054920968475	0.196865608849912	4	247441	0.2	-1.9106776108338	(job tasks)	Interpersonal (job tasks)	2.12619191374979
Interpersonal	Managers	Hospitality, Retail and Service Managers	0.557218293786473	0.528838768072504	0.365599356414804	0.0776246599344948	1	442318	0.363636363636364	2.83795257139691	(job tasks)	Interpersonal (job tasks)	3.29768479345278
Interpersonal	Professionals	ICT Professionals	0.395163685097816	0.312872775612063	3.69696006928293	0.022259074467557	2	267345	1	8.2290909485753	(job tasks)	Interpersonal (job tasks)	7.85349043674219
Interpersonal	Clerical and Administrative Workers	Inquiry Clerks and Receptionists	0.337962236852403	0.344020252461714	-0.599612668763378	0.0101032148333441	3	252661	0.333333333333333	-0.605801560931102	(job tasks)	Interpersonal (job tasks)	3.08074166758186
Interpersonal	Professionals	Legal, Social and Welfare Professionals	0.518655127395388	0.395596046988654	2.04538204677317	0.0601643495408961	2	244826	0.666666666666667	12.3059080406734	(job tasks)	Interpersonal (job tasks)	5.46711605216203
Interpersonal	Machinery Operators and Drivers	Machine and Stationary Plant Operators	0.176366936180373	0.172083619441856	0.509705266157759	0.00840351674371655	7	169098	0	0.428331673851701	(job tasks)	Interpersonal (job tasks)	0.694367283001694
Interpersonal	Machinery Operators and Drivers	Mobile Plant Operators	0.11729828798848	0.0797904789847916	2.07207616254208	0.0181015590458186	7	114656	0	3.75078090036884	(job tasks)	Interpersonal (job tasks)	0.694367283001694
Interpersonal	Clerical and Administrative Workers	Numerical Clerks	0.329311752357657	0.280879452576074	0.779511496924844	0.0621316041811408	3	319709	0.666666666666667	4.8432299781583	(job tasks)	Interpersonal (job tasks)	5.46711605216203
Interpersonal	Clerical and Administrative Workers	Office Managers and Program Administrators	0.467631072327001	0.394101878349404	6.29837807992437	0.0116743061538281	3	265008	1	7.3529193977597	(job tasks)	Interpersonal (job tasks)	7.85349043674219
Interpersonal	Clerical and Administrative Workers	Other Clerical and Administrative Workers	0.409545090671206	0.356844829358678	1.0036517762188	0.052508511977205	3	236077	0.7	5.2700261312528	(job tasks)	Interpersonal (job tasks)	5.70575349062004
Interpersonal	Labourers	Other Labourers	0.137048863332208	0.131844959587224	0.163169740243034	0.031892578472166	8	199158	0.1	0.5203903744984	(job tasks)	Interpersonal (job tasks)	1.41027959837574
Interpersonal	Technicians and Trades Workers	Other Technicians and Trades Workers	0.261571628201874	0.26875946799591	-0.0410684385825525	0.175021014728568	6	160556	0.25	-0.718783979403598	(job tasks)	Interpersonal (job tasks)	2.48414807143682
Interpersonal	Clerical and Administrative Workers	Personal Assistants and Secretaries	0.2901340465774	0.205373986529128	1.73482050165477	0.0488581152732647	3	81357	1	8.4760060048272	(job tasks)	Interpersonal (job tasks)	7.85349043674219
Interpersonal	Community and Personal Service Workers	Protective Service Workers	0.386754873197601	0.329281303664938	3.76339136133934	0.0152717493383971	4	161661	0	5.7473569532663	(job tasks)	Interpersonal (job tasks)	0.694367283001694
Interpersonal	Machinery Operators and Drivers	Road and Rail Drivers	0.0533552425540511	0.111388214422247	-5.63138459465669	0.0103052758860157	7	325228	0	-5.80329718681959	(job tasks)	Interpersonal (job tasks)	0.694367283001694
Interpersonal	Sales Workers	Sales Assistants and Salespersons	0.43333201084138	0.401554736759055	0.288774919371879	0.110041668962956	5	661834	0.125	3.1777274082325	(job tasks)	Interpersonal (job tasks)	1.58925767721926
Interpersonal	Sales Workers	Sales Representatives and Agents	0.385567473743919	0.315265158533741	0.569288400211684	0.123491564528694	5	175853	1	7.0302315210178	(job tasks)	Interpersonal (job tasks)	7.85349043674219
Interpersonal	Sales Workers	Sales Support Workers	0.352250170450876	0.291311618460592	0.360147469015967	0.169204443270938	5	145692	0.333333333333333	6.0938551990284	(job tasks)	Interpersonal (job tasks)	3.08074166758186
Interpersonal	Technicians and Trades Workers	Skilled Animal and Horticultural Workers	0.245616682255485	0.274065840262854	-0.747336350641525	0.0380674083134694	6	120832	0.142857142857143	-2.8449158007369	(job tasks)	Interpersonal (job tasks)	1.71709916210748
Interpersonal	Managers	Specialist Managers	0.560321295114459	0.496548545538808	0.54766206207679	0.116445439608905	1	865718	0.7	6.3772749575651	(job tasks)	Interpersonal (job tasks)	5.70575349062004
Interpersonal	Community and Personal Service Workers	Sports and Personal Service Workers	0.316283947135836	0.221942628596497	0.400266192403896	0.235696444840243	4	165414	0.333333333333333	9.4341318539339	(job tasks)	Interpersonal (job tasks)	3.08074166758186
Interpersonal	Machinery Operators and Drivers	Storepersons	0.204002284875417	0.164289777553853	1.08544993722558	0.0365862173460253	7	134656	0	3.9712507321564	(job tasks)	Interpersonal (job tasks)	0.694367283001694
Analytical	Professionals	Arts and Media Professionals	0.314401974003018	0.349287267035674	-0.899403739490181	0.0387871336319228	2	85658	0.625	-3.4885293032656	(job tasks)	Analytical (job tasks)	2.64643829976969
Analytical	Technicians and Trades Workers	Automotive and Engineering Trades Workers	0.48814410482785	0.581479102084186	-1.68707815895962	0.0553234577548519	6	307228	0	-9.3334997256336	(job tasks)	Analytical (job tasks)	-2.34467161602864
Analytical	Professionals	Business, Human Resource and Marketing Professionals	0.365390358856167	0.303636692768258	7.25847145309452	0.00850780587717009	2	718503	0.9	6.1753666087909	(job tasks)	Analytical (job tasks)	4.84252666272096
Analytical	Community and Personal Service Workers	Carers and Aides	0.0770301285623173	0.0402487545831734	10.1533423523445	0.00362258778466687	4	640982	0.333333333333333	3.67813739791439	(job tasks)	Analytical (job tasks)	0.317253672397139
Analytical	Managers	Chief Executives, General Managers and Legislators	0.412059422168859	0.341907965225205	6.08881215841624	0.0115213698696038	1	141011	1	7.0151456943654	(job tasks)	Analytical (job tasks)	5.64110424924869
Analytical	Labourers	Cleaners and Laundry Workers	0.233660101726564	0.153196875767258	0.740298954460531	0.108690179115464	8	259956	0	8.0463225959306	(job tasks)	Analytical (job tasks)	-2.34467161602864
Analytical	Clerical and Administrative Workers	Clerical and Office Support Workers	0.196725930143255	0.162224817881139	0.284390604103237	0.121315935773998	3	75944	0.714285714285714	3.4501112262116	(job tasks)	Analytical (job tasks)	3.3594540020266
Analytical	Labourers	Construction and Mining Labourers	0.152317865355459	0.200357877018254	-1.14203131675796	0.042065406576742	8	145042	0	-4.8040011662795	(job tasks)	Analytical (job tasks)	-2.34467161602864
Analytical	Technicians and Trades Workers	Construction Trades Workers	0.15848902803628	0.285840327252606	-2.7199073694943	0.0468219251304883	6	323914	0	-12.7351299216326	(job tasks)	Analytical (job tasks)	-2.34467161602864
Analytical	Professionals	Design, Engineering, Science and Transport Professionals	0.350689277856446	0.278726228596453	0.54297093062561	0.132535731106411	2	380828	0.565217391304348	7.1963049259993	(job tasks)	Analytical (job tasks)	2.16902778608463
Analytical	Professionals	Education Professionals	0.161805209626544	0.0953817585116401	0.539201175056473	0.123188624557332	2	537823	1	6.64234511149039	(job tasks)	Analytical (job tasks)	5.64110424924869
Analytical	Technicians and Trades Workers	Electrotechnology and Telecommunications Trades Workers	0.416791525261812	0.321961650754195	2.06634832027009	0.0458924923631564	6	201166	0	9.4829874507617	(job tasks)	Analytical (job tasks)	-2.34467161602864
Analytical	Technicians and Trades Workers	Engineering, ICT and Science Technicians	0.404046698753062	0.30318118078366	0.465707660199272	0.216585481815443	6	249549	0.307692307692308	10.0865517969402	(job tasks)	Analytical (job tasks)	0.11249018867208
Analytical	Labourers	Factory Process Workers	0.220599261223599	0.284683063433629	-2.95334423798493	0.0216987242414227	8	183425	0	-6.408380221003	(job tasks)	Analytical (job tasks)	-2.34467161602864
Analytical	Labourers	Farm, Forestry and Garden Workers	0.218870278176937	0.214182160600171	0.0257122904563792	0.182329831125663	8	105537	0	0.468811757676599	(job tasks)	Analytical (job tasks)	-2.34467161602864
Analytical	Managers	Farmers and Farm Managers	0.368260336525789	0.290184218254339	0.737445791945985	0.105873705056234	1	140464	0	7.807611827145	(job tasks)	Analytical (job tasks)	-2.34467161602864
Analytical	Labourers	Food Preparation Assistants	0.20045214913246	0.179930798582318	0.173623486569675	0.11819455394882	8	171644	0	2.0521350550142	(job tasks)	Analytical (job tasks)	-2.34467161602864
Analytical	Technicians and Trades Workers	Food Trades Workers	0.190417352805631	0.308181932050151	-1.24529672045987	0.0945674852504482	6	167403	0	-11.776457924452	(job tasks)	Analytical (job tasks)	-2.34467161602864
Analytical	Clerical and Administrative Workers	General Clerical Workers	0.257518899119985	0.334796476801313	-0.53279841932638	0.145040928948382	3	287223	1	-7.7277577681328	(job tasks)	Analytical (job tasks)	5.64110424924869
Analytical	Community and Personal Service Workers	Health and Welfare Support Workers	0.16639137652464	0.142053097555333	5.72214462437382	0.0042533491491348	4	163844	0	2.4338278969307	(job tasks)	Analytical (job tasks)	-2.34467161602864
Analytical	Professionals	Health Professionals	0.135934698749831	0.107616100466326	2.60977194320952	0.0108509857948273	2	610781	0.173913043478261	2.8318598283505	(job tasks)	Analytical (job tasks)	-0.955841030763014
Analytical	Community and Personal Service Workers	Hospitality Workers	0.0972082638656249	0.0716610012882354	0.206078921615934	0.123968343666906	4	247441	0.2	2.55472625773895	(job tasks)	Analytical (job tasks)	-0.74751644297317
Analytical	Managers	Hospitality, Retail and Service Managers	0.248668606747848	0.220985235429152	3.00362000453395	0.00921666897840241	1	442318	0.363636363636364	2.7683371318696	(job tasks)	Analytical (job tasks)	0.559246880435846
Analytical	Professionals	ICT Professionals	0.375492435191887	0.307312897250287	0.920778650796904	0.0740455242772988	2	267345	1	6.81795379416	(job tasks)	Analytical (job tasks)	5.64110424924869
Analytical	Clerical and Administrative Workers	Inquiry Clerks and Receptionists	0.200060380250569	0.243395781308153	-1.80183639178196	0.0240506858753844	3	252661	0.333333333333333	-4.3335401057584	(job tasks)	Analytical (job tasks)	0.317253672397139
Analytical	Professionals	Legal, Social and Welfare Professionals	0.164847302811856	0.115102380760312	2.05349650311069	0.0242244980579165	2	244826	0.666666666666667	4.9744922051544	(job tasks)	Analytical (job tasks)	2.97917896082291
Analytical	Machinery Operators and Drivers	Machine and Stationary Plant Operators	0.413592051692471	0.540079360496429	-3.22141159751689	0.0392645599529895	7	169098	0	-12.6487308803958	(job tasks)	Analytical (job tasks)	-2.34467161602864
Analytical	Machinery Operators and Drivers	Mobile Plant Operators	0.197459058151339	0.190540256102814	1.18515167994561	0.00583790426626445	7	114656	0	0.691880204852499	(job tasks)	Analytical (job tasks)	-2.34467161602864
Analytical	Clerical and Administrative Workers	Numerical Clerks	0.293567050300272	0.239968086593006	1.15305561523365	0.0464842831509091	3	319709	0.666666666666667	5.3598963707266	(job tasks)	Analytical (job tasks)	2.97917896082291
Analytical	Clerical and Administrative Workers	Office Managers and Program Administrators	0.35360377990715	0.278478344427131	1.55634684013404	0.0482703684954628	3	265008	1	7.5125435480019	(job tasks)	Analytical (job tasks)	5.64110424924869
Analytical	Clerical and Administrative Workers	Other Clerical and Administrative Workers	0.361994021082953	0.316735878409017	0.69416478999997	0.0651979808338283	3	236077	0.7	4.5258142673936	(job tasks)	Analytical (job tasks)	3.24537148966549
Analytical	Labourers	Other Labourers	0.426067941269346	0.565844096646698	-1.24990711601883	0.111829234017455	8	199158	0.1	-13.9776155377352	(job tasks)	Analytical (job tasks)	-1.5460940295009
Analytical	Technicians and Trades Workers	Other Technicians and Trades Workers	0.171482529038493	0.360657399914716	-2.00503945024506	0.0943497001283948	6	160556	0.25	-18.9174870876223	(job tasks)	Analytical (job tasks)	-0.348227649709304
Analytical	Clerical and Administrative Workers	Personal Assistants and Secretaries	0.211224868885328	0.192658159408573	1.99100351522038	0.00932530220806782	3	81357	1	1.8566709476755	(job tasks)	Analytical (job tasks)	5.64110424924869
Analytical	Community and Personal Service Workers	Protective Service Workers	0.381561346848652	0.351238166326211	0.134264013569979	0.22584741596926	4	161661	0	3.0323180522441	(job tasks)	Analytical (job tasks)	-2.34467161602864
Analytical	Machinery Operators and Drivers	Road and Rail Drivers	0.0801294430606356	0.169249861803353	-10.7543207502689	0.00828694073872482	7	325228	0	-8.91204187427174	(job tasks)	Analytical (job tasks)	-2.34467161602864
Analytical	Sales Workers	Sales Assistants and Salespersons	0.211549156506804	0.26341002151828	-0.530470315969274	0.0977639340982088	5	661834	0.125	-5.1860865011476	(job tasks)	Analytical (job tasks)	-1.34644963286897
Analytical	Sales Workers	Sales Representatives and Agents	0.217010568817667	0.190482103041362	0.370815172608622	0.0715409393571495	5	175853	1	2.6528465776305	(job tasks)	Analytical (job tasks)	5.64110424924869
Analytical	Sales Workers	Sales Support Workers	0.137537156962005	0.114269634751339	1.32580104180558	0.0175497842262801	5	145692	0.333333333333333	2.3267522210666	(job tasks)	Analytical (job tasks)	0.317253672397139
Analytical	Technicians and Trades Workers	Skilled Animal and Horticultural Workers	0.294004000044249	0.37706224726756	-1.27433875184844	0.065177526072117	6	120832	0.142857142857143	-8.3058247223311	(job tasks)	Analytical (job tasks)	-1.20384649241759
Analytical	Managers	Specialist Managers	0.362986763760838	0.300693911211996	0.741458902139406	0.0840138979640031	1	865718	0.7	6.2292852548842	(job tasks)	Analytical (job tasks)	3.24537148966549
Analytical	Community and Personal Service Workers	Sports and Personal Service Workers	0.193602574974167	0.121836799789272	5.99776092939461	0.0119654277704161	4	165414	0.333333333333333	7.1765775184895	(job tasks)	Analytical (job tasks)	0.317253672397139
Analytical	Machinery Operators and Drivers	Storepersons	0.275717014108644	0.284685628409381	-0.0256200783470558	0.350061938892076	7	134656	0	-0.896861430073698	(job tasks)	Analytical (job tasks)	-2.34467161602864
Digital	Professionals	Arts and Media Professionals	0.0741028667826986	0.109610562438939	-1.92588498212579	0.0184370800882652	2	85658	0.625	-3.55076956562404	(job tasks)	Digital (job tasks)	0.624182707067221
Digital	Technicians and Trades Workers	Automotive and Engineering Trades Workers	0.0127711676200101	0.0184814417721791	-5.51551311673834	0.00103531149891379	6	307228	0	-0.5710274152169	(job tasks)	Digital (job tasks)	0.0949659151190326
Digital	Professionals	Business, Human Resource and Marketing Professionals	0.0361306461466213	0.0270935271073912	2.12861937473173	0.00424553076351145	2	718503	0.9	0.90371190392301	(job tasks)	Digital (job tasks)	0.857038095524424
Digital	Community and Personal Service Workers	Carers and Aides	0.0138760086036147	0.0146614202879249	-0.0865697292342737	0.00907259028366234	4	640982	0.333333333333333	-0.07854116843102	(job tasks)	Digital (job tasks)	0.377214870824733
Digital	Managers	Chief Executives, General Managers and Legislators	0.0227507852765799	0.0162599189437038	3.74605424987693	0.0017327208577103	1	141011	1	0.64908663328761	(job tasks)	Digital (job tasks)	0.941712782236134
Digital	Labourers	Cleaners and Laundry Workers	0.00435821989530776	0.00461987892757007	-0.0313976286461662	0.00833371956879481	8	259956	0	-0.026165903226231	(job tasks)	Digital (job tasks)	0.0949659151190326
Digital	Clerical and Administrative Workers	Clerical and Office Support Workers	0.0504138099147233	0.0516432495978261	-0.294357783814213	0.00417668480572197	3	75944	0.714285714285714	-0.12294396831028	(job tasks)	Digital (job tasks)	0.699785105916962
Digital	Labourers	Construction and Mining Labourers	0.00452225737320415	0.00275222778916801	0.628583600234487	0.00281590162927547	8	145042	0	0.177002958403614	(job tasks)	Digital (job tasks)	0.0949659151190326
Digital	Technicians and Trades Workers	Construction Trades Workers	0.0152992986801829	0.0183846624962858	-1.28219869293126	0.00240630709819971	6	323914	0	-0.30853638161029	(job tasks)	Digital (job tasks)	0.0949659151190326
Digital	Professionals	Design, Engineering, Science and Transport Professionals	0.0592396145628952	0.049148310464107	1.05992784268916	0.00952074631154642	2	380828	0.565217391304348	1.00913040987882	(job tasks)	Digital (job tasks)	0.57356197044609
Digital	Professionals	Education Professionals	0.00636703988870121	0.00783273506987274	-0.674250838231598	0.00217381291659303	2	537823	1	-0.146569518117153	(job tasks)	Digital (job tasks)	0.941712782236134
Digital	Technicians and Trades Workers	Electrotechnology and Telecommunications Trades Workers	0.0434541553141379	0.0446087733643592	-0.171978378593408	0.0067137395971793	6	201166	0	-0.11546180502213	(job tasks)	Digital (job tasks)	0.0949659151190326
Digital	Technicians and Trades Workers	Engineering, ICT and Science Technicians	0.0515566035249863	0.0464279418136175	0.454906001348231	0.0112741131050563	6	249549	0.307692307692308	0.51286617113688	(job tasks)	Digital (job tasks)	0.355503412693525
Digital	Labourers	Factory Process Workers	0.00595237896993918	0.00774630127304934	-0.980515510948899	0.00182957055046899	8	183425	0	-0.179392230311016	(job tasks)	Digital (job tasks)	0.0949659151190326
Digital	Labourers	Farm, Forestry and Garden Workers	0.0133699770245252	0.0084140455620148	0.974883468699899	0.0050836142181379	8	105537	0	0.49559314625104	(job tasks)	Digital (job tasks)	0.0949659151190326
Digital	Managers	Farmers and Farm Managers	0.0195570455537059	0.0114639252657765	1.22547348356159	0.00660407621747014	1	140464	0	0.80931202879294	(job tasks)	Digital (job tasks)	0.0949659151190326
Digital	Labourers	Food Preparation Assistants	0.0022619797710742	0.00528655687442107	-0.768410200665492	0.00393614907861373	8	171644	0	-0.302457710334687	(job tasks)	Digital (job tasks)	0.0949659151190326
Digital	Technicians and Trades Workers	Food Trades Workers	0.00229548993401749	0.00176853824985265	0.765937320168192	0.000687982776513786	6	167403	0	0.052695168416484	(job tasks)	Digital (job tasks)	0.0949659151190326
Digital	Clerical and Administrative Workers	General Clerical Workers	0.0673903363941925	0.0350653086389286	2.07155980246409	0.0156041972415249	3	287223	1	3.23250277552639	(job tasks)	Digital (job tasks)	0.941712782236134
Digital	Community and Personal Service Workers	Health and Welfare Support Workers	0.0337765068650109	0.0248637234636295	0.628696440898591	0.0141766086485911	4	163844	0	0.89127834013814	(job tasks)	Digital (job tasks)	0.0949659151190326
Digital	Professionals	Health Professionals	0.0237031812873782	0.0116713267186123	1.48279693719396	0.0081142968851386	2	610781	0.173913043478261	1.20318545687659	(job tasks)	Digital (job tasks)	0.24222623983505
Digital	Community and Personal Service Workers	Hospitality Workers	0.00361970916879762	0.0110075389893453	-2.41746034907916	0.00305602936708425	4	247441	0.2	-0.738782982054768	(job tasks)	Digital (job tasks)	0.264315288542453
Digital	Managers	Hospitality, Retail and Service Managers	0.031789670652378	0.0241082954961998	1.33714540436431	0.00574460722903203	1	442318	0.363636363636364	0.76813751561782	(job tasks)	Digital (job tasks)	0.402873866797979
Digital	Professionals	ICT Professionals	0.0703977357217779	0.0663223330041957	1.85916658000115	0.00219205893727911	2	267345	1	0.407540271758221	(job tasks)	Digital (job tasks)	0.941712782236134
Digital	Clerical and Administrative Workers	Inquiry Clerks and Receptionists	0.0699521202458812	0.0459485619479977	2.69843349872116	0.0088953677417877	3	252661	0.333333333333333	2.40035582978835	(job tasks)	Digital (job tasks)	0.377214870824733
Digital	Professionals	Legal, Social and Welfare Professionals	0.0236919406484872	0.00698730598942672	1.96432533567496	0.00850400611124871	2	244826	0.666666666666667	1.67046346590605	(job tasks)	Digital (job tasks)	0.659463826530434
Digital	Machinery Operators and Drivers	Machine and Stationary Plant Operators	0.024960201481072	0.017325552604941	0.468233119356253	0.016305230366078	7	169098	0	0.7634648876131	(job tasks)	Digital (job tasks)	0.0949659151190326
Digital	Machinery Operators and Drivers	Mobile Plant Operators	0.0092766496526327	0.0103501311165041	-0.123216456103772	0.00871215986740717	7	114656	0	-0.10734814638714	(job tasks)	Digital (job tasks)	0.0949659151190326
Digital	Clerical and Administrative Workers	Numerical Clerks	0.0279490862812043	0.0174219249836902	8.64601286555683	0.00121757409585304	3	319709	0.666666666666667	1.05271612975141	(job tasks)	Digital (job tasks)	0.659463826530434
Digital	Clerical and Administrative Workers	Office Managers and Program Administrators	0.036918547411885	0.0272996029044879	2.53256527353564	0.00379810329388603	3	265008	1	0.96189445073971	(job tasks)	Digital (job tasks)	0.941712782236134
Digital	Clerical and Administrative Workers	Other Clerical and Administrative Workers	0.0556942659962073	0.0527959973209595	0.796018742474128	0.00364095532002132	3	236077	0.7	0.28982686752478	(job tasks)	Digital (job tasks)	0.687688722101004
Digital	Labourers	Other Labourers	0.00890312504745847	0.032885518991301	-2.93021219275591	0.00818452465767902	8	199158	0.1	-2.39823939438425	(job tasks)	Digital (job tasks)	0.179640601830743
Digital	Technicians and Trades Workers	Other Technicians and Trades Workers	0.00844534085656345	0.00594549331912503	1.07844961979056	0.00231800122283311	6	160556	0.25	0.249984753743842	(job tasks)	Digital (job tasks)	0.306652631898308
Digital	Clerical and Administrative Workers	Personal Assistants and Secretaries	0.0424623939478615	0.024954978389697	7.85956347626395	0.00222753027073797	3	81357	1	1.75074155581645	(job tasks)	Digital (job tasks)	0.941712782236134
Digital	Community and Personal Service Workers	Protective Service Workers	0.101961232262579	0.0436441984720692	1.65749476785457	0.0351838418567041	4	161661	0	5.83170337905098	(job tasks)	Digital (job tasks)	0.0949659151190326
Digital	Machinery Operators and Drivers	Road and Rail Drivers	0.00243812160422034	0.00749873797267684	-1.30683610276902	0.00387241855174778	7	325228	0	-0.50606163684565	(job tasks)	Digital (job tasks)	0.0949659151190326
Digital	Sales Workers	Sales Assistants and Salespersons	0.0138976437405526	0.0101077600163729	0.991188050091779	0.00382357689222418	5	661834	0.125	0.37898837241797	(job tasks)	Digital (job tasks)	0.20080927350867
Digital	Sales Workers	Sales Representatives and Agents	0.0261627290048358	0.0148367519929898	7.35711555501481	0.00153945889896019	5	175853	1	1.1325977011846	(job tasks)	Digital (job tasks)	0.941712782236134
Digital	Sales Workers	Sales Support Workers	0.0126751471481947	0.0185243979513416	-2.16913853593248	0.00269657779171416	5	145692	0.333333333333333	-0.58492508031469	(job tasks)	Digital (job tasks)	0.377214870824733
Digital	Technicians and Trades Workers	Skilled Animal and Horticultural Workers	0.0143713011045642	0.0109977132795294	0.692765804832293	0.00486973779811703	6	120832	0.142857142857143	0.33735878250348	(job tasks)	Digital (job tasks)	0.215929753278619
Digital	Managers	Specialist Managers	0.029843336064472	0.0194134039262685	2.83234657175482	0.00368243499655533	1	865718	0.7	1.04299321382035	(job tasks)	Digital (job tasks)	0.687688722101004
Digital	Community and Personal Service Workers	Sports and Personal Service Workers	0.0142609986745719	0.0140804554572311	0.0107361765513097	0.0168163420634884	4	165414	0.333333333333333	0.01805432173408	(job tasks)	Digital (job tasks)	0.377214870824733
Digital	Machinery Operators and Drivers	Storepersons	0.0261791208599171	0.0243328549402131	0.669037041886684	0.00275958699461171	7	134656	0	0.1846265919704	(job tasks)	Digital (job tasks)	0.0949659151190326
Manual	Professionals	Arts and Media Professionals	0.0393559435765198	0.0335073521422826	1.4642099772982	0.00399436660377711	2	85658	0.625	0.58485914342372	(job tasks)	Manual (job tasks)	-0.475244124070272
Manual	Technicians and Trades Workers	Automotive and Engineering Trades Workers	0.352681448802765	0.416241440509324	-2.78948438674816	0.0227855699815025	6	307228	0	-6.3559991706559	(job tasks)	Manual (job tasks)	-0.470030121993829
Manual	Professionals	Business, Human Resource and Marketing Professionals	0.0292682675821993	0.0411010211351761	-0.886570175926911	0.0133466632132144	2	718503	0.9	-1.18327535529768	(job tasks)	Manual (job tasks)	-0.477538284983907
Manual	Community and Personal Service Workers	Carers and Aides	0.0407987948727734	0.0392872415457872	0.10341740859414	0.0146160433483522	4	640982	0.333333333333333	0.15115533269862	(job tasks)	Manual (job tasks)	-0.472810923101266
Manual	Managers	Chief Executives, General Managers and Legislators	0.023015111413843	0.0235962332523289	-0.239874538503426	0.00242260742683009	1	141011	1	-0.0581121838485899	(job tasks)	Manual (job tasks)	-0.478372525316138
Manual	Labourers	Cleaners and Laundry Workers	0.309706522864819	0.298408860931442	0.0728707782147285	0.155036932638296	8	259956	0	1.1297661933377	(job tasks)	Manual (job tasks)	-0.470030121993829
Manual	Clerical and Administrative Workers	Clerical and Office Support Workers	0.0480689316615439	0.0554545201965118	-0.121756414002659	0.060658722544232	3	75944	0.714285714285714	-0.73855885349679	(job tasks)	Manual (job tasks)	-0.475988981509764
Manual	Labourers	Construction and Mining Labourers	0.292331936904788	0.290347751692129	0.031729390043823	0.0625346156960092	8	145042	0	0.198418521265897	(job tasks)	Manual (job tasks)	-0.470030121993829
Manual	Technicians and Trades Workers	Construction Trades Workers	0.275491145863729	0.254852758620736	0.223183495794056	0.0924727304300211	6	323914	0	2.06383872429931	(job tasks)	Manual (job tasks)	-0.470030121993829
Manual	Professionals	Design, Engineering, Science and Transport Professionals	0.0957914314795493	0.092367102025143	0.0244640700078551	0.139973825013858	2	380828	0.565217391304348	0.342432945440629	(job tasks)	Manual (job tasks)	-0.474745393436873
Manual	Professionals	Education Professionals	0.00768916219988578	0.00861629344587473	-0.272913156442327	0.00339716581668307	2	537823	1	-0.092713124598895	(job tasks)	Manual (job tasks)	-0.478372525316138
Manual	Technicians and Trades Workers	Electrotechnology and Telecommunications Trades Workers	0.175097906140317	0.146954919280225	0.874340437171948	0.0321876761769365	6	201166	0	2.8142986860092	(job tasks)	Manual (job tasks)	-0.470030121993829
Manual	Technicians and Trades Workers	Engineering, ICT and Science Technicians	0.140595899098749	0.111630947564955	1.48808851815192	0.0194645353286952	6	249549	0.307692307692308	2.8964951533794	(job tasks)	Manual (job tasks)	-0.472597015323771
Manual	Labourers	Factory Process Workers	0.215871211038657	0.40703775014284	-3.24718280130646	0.0588715051789723	8	183425	0	-19.1166539104183	(job tasks)	Manual (job tasks)	-0.470030121993829
Manual	Labourers	Farm, Forestry and Garden Workers	0.2347141640432	0.240844672400829	-0.0799456237443094	0.0766834764744081	8	105537	0	-0.613050835762899	(job tasks)	Manual (job tasks)	-0.470030121993829
Manual	Managers	Farmers and Farm Managers	0.285957731409611	0.198711668707763	1.86592433155282	0.0467575566846492	1	140464	0	8.7246062701848	(job tasks)	Manual (job tasks)	-0.470030121993829
Manual	Labourers	Food Preparation Assistants	0.233338024744877	0.236089963328483	-0.0363245642287084	0.0757597136273476	8	171644	0	-0.275193858360601	(job tasks)	Manual (job tasks)	-0.470030121993829
Manual	Technicians and Trades Workers	Food Trades Workers	0.233356246842678	0.165290146810996	0.222890782405046	0.305378711928919	6	167403	0	6.8066100031682	(job tasks)	Manual (job tasks)	-0.470030121993829
Manual	Clerical and Administrative Workers	General Clerical Workers	0.0237396485879417	0.070621248150508	-2.73857591069855	0.0171189702572852	3	287223	1	-4.68815995625663	(job tasks)	Manual (job tasks)	-0.478372525316138
Manual	Community and Personal Service Workers	Health and Welfare Support Workers	0.0171682599548936	0.0152141401939167	0.661277587640527	0.00295506727809927	4	163844	0	0.19541197609769	(job tasks)	Manual (job tasks)	-0.470030121993829
Manual	Professionals	Health Professionals	0.0121916165011823	0.0129005948864196	-0.0548972593531508	0.0129146407961197	2	610781	0.173913043478261	-0.0708978385237301	(job tasks)	Manual (job tasks)	-0.471480974745535
Manual	Community and Personal Service Workers	Hospitality Workers	0.153375891166603	0.159860721361298	-0.0659107836232745	0.0983880002361968	4	247441	0.2	-0.648483019469501	(job tasks)	Manual (job tasks)	-0.471698602658291
Manual	Managers	Hospitality, Retail and Service Managers	0.0467470103421017	0.0367554119622377	0.352520519583804	0.0283433100338683	1	442318	0.363636363636364	0.9991598379864	(job tasks)	Manual (job tasks)	-0.473063723201942
Manual	Professionals	ICT Professionals	0.0411755516207605	0.0534030114290562	-4.8688279347894	0.0025113764487191	2	267345	1	-1.22274598082957	(job tasks)	Manual (job tasks)	-0.478372525316138
Manual	Clerical and Administrative Workers	Inquiry Clerks and Receptionists	0.0442787936378506	0.0566198270539275	-0.431564837603291	0.02859601232717	3	252661	0.333333333333333	-1.23410334160769	(job tasks)	Manual (job tasks)	-0.472810923101266
Manual	Professionals	Legal, Social and Welfare Professionals	0.00949949259944518	0.0169845384638702	-5.54095555846454	0.00135085831052925	2	244826	0.666666666666667	-0.748504586442502	(job tasks)	Manual (job tasks)	-0.475591724208702
Manual	Machinery Operators and Drivers	Machine and Stationary Plant Operators	0.254064389102159	0.330360873783951	-1.33201804783379	0.0572788670587986	7	169098	0	-7.6296484681792	(job tasks)	Manual (job tasks)	-0.470030121993829
Manual	Machinery Operators and Drivers	Mobile Plant Operators	0.296042750320038	0.400431592542807	-1.73976685187653	0.0600016272928607	7	114656	0	-10.4388842222769	(job tasks)	Manual (job tasks)	-0.470030121993829
Manual	Clerical and Administrative Workers	Numerical Clerks	0.01334595772489	0.0116263306235003	0.935388477173089	0.00183840954144178	3	319709	0.666666666666667	0.17196271013897	(job tasks)	Manual (job tasks)	-0.475591724208702
Manual	Clerical and Administrative Workers	Office Managers and Program Administrators	0.0315294973910957	0.0201978349697643	0.669791144625792	0.0169182028043418	3	265008	1	1.13316624213314	(job tasks)	Manual (job tasks)	-0.478372525316138
Manual	Clerical and Administrative Workers	Other Clerical and Administrative Workers	0.0900607000933849	0.161311444098712	-1.46941588668397	0.0484891613402374	3	236077	0.7	-7.12507440053271	(job tasks)	Manual (job tasks)	-0.475869804319445
Manual	Labourers	Other Labourers	0.221630433622236	0.205522131012857	0.143349519771655	0.112370816693622	8	199158	0.1	1.6108302609379	(job tasks)	Manual (job tasks)	-0.47086436232606
Manual	Technicians and Trades Workers	Other Technicians and Trades Workers	0.10621445557718	0.146091155381121	-0.336949715736995	0.118346144666484	6	160556	0.25	-3.9876699803941	(job tasks)	Manual (job tasks)	-0.472115722824407
Manual	Clerical and Administrative Workers	Personal Assistants and Secretaries	0.0207505692886774	0.0158660883165113	1.85902312123544	0.00262744498245942	3	81357	1	0.48844809721661	(job tasks)	Manual (job tasks)	-0.478372525316138
Manual	Community and Personal Service Workers	Protective Service Workers	0.0313680925958006	0.0356224353325975	-0.590337942372446	0.0072066225655421	4	161661	0	-0.42543427367969	(job tasks)	Manual (job tasks)	-0.470030121993829
Manual	Machinery Operators and Drivers	Road and Rail Drivers	0.0843798264710461	0.291674103259201	-3.55555603434447	0.0583015074958236	7	325228	0	-20.7294276788155	(job tasks)	Manual (job tasks)	-0.470030121993829
Manual	Sales Workers	Sales Assistants and Salespersons	0.0585569992449764	0.0879065843411157	-0.161358920102187	0.18189006890696	5	661834	0.125	-2.93495850961393	(job tasks)	Manual (job tasks)	-0.471072922409118
Manual	Sales Workers	Sales Representatives and Agents	0.0674360505549783	0.0789180257155078	-0.256089716050087	0.0448357526324242	5	175853	1	-1.14819751605295	(job tasks)	Manual (job tasks)	-0.478372525316138
Manual	Sales Workers	Sales Support Workers	0.0877538798495738	0.0818475538621574	0.289302523141154	0.0204157430888863	5	145692	0.333333333333333	0.590632598741639	(job tasks)	Manual (job tasks)	-0.472810923101266
Manual	Technicians and Trades Workers	Skilled Animal and Horticultural Workers	0.288443626721743	0.399464767396072	-1.54690466686723	0.0717698660119551	6	120832	0.142857142857143	-11.1021140674329	(job tasks)	Manual (job tasks)	-0.471221893897016
Manual	Managers	Specialist Managers	0.0376358227346459	0.046135572767001	-2.42198494612125	0.00350941488962071	1	865718	0.7	-0.84997500323551	(job tasks)	Manual (job tasks)	-0.475869804319445
Manual	Community and Personal Service Workers	Sports and Personal Service Workers	0.0493548162764252	0.0302440304667851	4.5729583108448	0.00417908594625034	4	165414	0.333333333333333	1.91107858096401	(job tasks)	Manual (job tasks)	-0.472810923101266
Manual	Machinery Operators and Drivers	Storepersons	0.341326678889734	0.592429490021354	-15.2428262303946	0.0164735074280984	7	134656	0	-25.110281113162	(job tasks)	Manual (job tasks)	-0.470030121993829
