# Supplementary material for: Accelerated demand for interpersonal skills in the Australian post-pandemic labour market
Source: Nat Hum Behav. 2024 Jan 8;8(1):32–42. doi: 10.1038/s41562-023-01788-2 (PMC10810758; doi:10.1038/s41562-023-01788-2)
Supplement: Supplementary file 6 — Statistical source data. [file 41562_2023_1788_MOESM6_ESM.csv]

skill	label_1digit	label_2digit	actual	predicted	distance	sd	num
Interpersonal	Professionals	Arts and Media Professionals	0.418842501834024	0.530990065789125	-3.35546637409685	0.0334223477311068	2
Interpersonal	Technicians and Trades Workers	Automotive and Engineering Trades Workers	0.179582800458628	0.189508094819451	-0.704022699918877	0.0140979749118425	6
Interpersonal	Professionals	Business, Human Resource and Marketing Professionals	0.417287687252769	0.332365997141721	1.75958957001262	0.0482622149837133	2
Interpersonal	Community and Personal Service Workers	Carers and Aides	0.263496211642922	0.161709299351711	0.981625986169564	0.10369215335099	4
Interpersonal	Managers	Chief Executives, General Managers and Legislators	0.642505264007639	0.597508189827695	3.12325666190105	0.0144071010009645	1
Interpersonal	Labourers	Cleaners and Laundry Workers	0.141807013636894	0.197710595119718	-1.8989074012039	0.029439867076921	8
Interpersonal	Clerical and Administrative Workers	Clerical and Office Support Workers	0.335335545637414	0.300219142589469	0.117825658260732	0.298036977397892	3
Interpersonal	Labourers	Construction and Mining Labourers	0.127314889537734	0.098224892176946	0.878264626715822	0.0331221325280591	8
Interpersonal	Technicians and Trades Workers	Construction Trades Workers	0.177334341680606	0.216121204243282	-1.61495876006487	0.0240172464596667	6
Interpersonal	Professionals	Design, Engineering, Science and Transport Professionals	0.406426680745445	0.349235601167626	8.3570869797507	0.0068434227998815	2
Interpersonal	Professionals	Education Professionals	0.539002693909453	0.402021677662858	0.613591718589073	0.223244564906411	2
Interpersonal	Technicians and Trades Workers	Electrotechnology and Telecommunications Trades Workers	0.194403359914921	0.152856111499912	0.69674141769689	0.059630800408486	6
Interpersonal	Technicians and Trades Workers	Engineering, ICT and Science Technicians	0.353064416658742	0.328406654610357	1.35369878724197	0.0182151024147868	6
Interpersonal	Labourers	Factory Process Workers	0.145914651546518	0.150451864411894	-0.50228405561391	0.00903316124544389	8
Interpersonal	Labourers	Farm, Forestry and Garden Workers	0.148786116366169	0.1328012542242	0.534853571852847	0.0298864268337865	8
Interpersonal	Managers	Farmers and Farm Managers	0.310773827258545	0.178510094265277	5.56324517598999	0.0237745648104988	1
Interpersonal	Labourers	Food Preparation Assistants	0.183141864574088	0.224261016533388	-0.184699845017993	0.222626889347386	8
Interpersonal	Technicians and Trades Workers	Food Trades Workers	0.272832976828431	0.30132349867311	-0.148489454616666	0.191868991089163	6
Interpersonal	Clerical and Administrative Workers	General Clerical Workers	0.261161974703957	0.230110607725016	1.6417484875066	0.0189135956056823	3
Interpersonal	Community and Personal Service Workers	Health and Welfare Support Workers	0.470095961918938	0.448433887356608	0.438762001363958	0.0493708992460385	4
Interpersonal	Professionals	Health Professionals	0.298795315025349	0.055761196592605	4.15294065797822	0.0585209706683023	2
Interpersonal	Community and Personal Service Workers	Hospitality Workers	0.25017204314865	0.269278819256988	-0.097054920968475	0.196865608849912	4
Interpersonal	Managers	Hospitality, Retail and Service Managers	0.557218293786473	0.528838768072504	0.365599356414804	0.0776246599344948	1
Interpersonal	Professionals	ICT Professionals	0.395163685097816	0.312872775612063	3.69696006928293	0.022259074467557	2
Interpersonal	Clerical and Administrative Workers	Inquiry Clerks and Receptionists	0.337962236852403	0.344020252461714	-0.599612668763378	0.0101032148333441	3
Interpersonal	Professionals	Legal, Social and Welfare Professionals	0.518655127395388	0.395596046988654	2.04538204677317	0.0601643495408961	2
Interpersonal	Machinery Operators and Drivers	Machine and Stationary Plant Operators	0.176366936180373	0.172083619441856	0.509705266157759	0.00840351674371655	7
Interpersonal	Machinery Operators and Drivers	Mobile Plant Operators	0.11729828798848	0.0797904789847916	2.07207616254208	0.0181015590458186	7
Interpersonal	Clerical and Administrative Workers	Numerical Clerks	0.329311752357657	0.280879452576074	0.779511496924844	0.0621316041811408	3
Interpersonal	Clerical and Administrative Workers	Office Managers and Program Administrators	0.467631072327001	0.394101878349404	6.29837807992437	0.0116743061538281	3
Interpersonal	Clerical and Administrative Workers	Other Clerical and Administrative Workers	0.409545090671206	0.356844829358678	1.0036517762188	0.052508511977205	3
Interpersonal	Labourers	Other Labourers	0.137048863332208	0.131844959587224	0.163169740243034	0.031892578472166	8
Interpersonal	Technicians and Trades Workers	Other Technicians and Trades Workers	0.261571628201874	0.26875946799591	-0.0410684385825525	0.175021014728568	6
Interpersonal	Clerical and Administrative Workers	Personal Assistants and Secretaries	0.2901340465774	0.205373986529128	1.73482050165477	0.0488581152732647	3
Interpersonal	Community and Personal Service Workers	Protective Service Workers	0.386754873197601	0.329281303664938	3.76339136133934	0.0152717493383971	4
Interpersonal	Machinery Operators and Drivers	Road and Rail Drivers	0.0533552425540511	0.111388214422247	-5.63138459465669	0.0103052758860157	7
Interpersonal	Sales Workers	Sales Assistants and Salespersons	0.43333201084138	0.401554736759055	0.288774919371879	0.110041668962956	5
Interpersonal	Sales Workers	Sales Representatives and Agents	0.385567473743919	0.315265158533741	0.569288400211684	0.123491564528694	5
Interpersonal	Sales Workers	Sales Support Workers	0.352250170450876	0.291311618460592	0.360147469015967	0.169204443270938	5
Interpersonal	Technicians and Trades Workers	Skilled Animal and Horticultural Workers	0.245616682255485	0.274065840262854	-0.747336350641525	0.0380674083134694	6
Interpersonal	Managers	Specialist Managers	0.560321295114459	0.496548545538808	0.54766206207679	0.116445439608905	1
Interpersonal	Community and Personal Service Workers	Sports and Personal Service Workers	0.316283947135836	0.221942628596497	0.400266192403896	0.235696444840243	4
Interpersonal	Machinery Operators and Drivers	Storepersons	0.204002284875417	0.164289777553853	1.08544993722558	0.0365862173460253	7
Analytical	Professionals	Arts and Media Professionals	0.314401974003018	0.349287267035674	-0.899403739490181	0.0387871336319228	2
Analytical	Technicians and Trades Workers	Automotive and Engineering Trades Workers	0.48814410482785	0.581479102084186	-1.68707815895962	0.0553234577548519	6
Analytical	Professionals	Business, Human Resource and Marketing Professionals	0.365390358856167	0.303636692768258	7.25847145309452	0.00850780587717009	2
Analytical	Community and Personal Service Workers	Carers and Aides	0.0770301285623173	0.0402487545831734	10.1533423523445	0.00362258778466687	4
Analytical	Managers	Chief Executives, General Managers and Legislators	0.412059422168859	0.341907965225205	6.08881215841624	0.0115213698696038	1
Analytical	Labourers	Cleaners and Laundry Workers	0.233660101726564	0.153196875767258	0.740298954460531	0.108690179115464	8
Analytical	Clerical and Administrative Workers	Clerical and Office Support Workers	0.196725930143255	0.162224817881139	0.284390604103237	0.121315935773998	3
Analytical	Labourers	Construction and Mining Labourers	0.152317865355459	0.200357877018254	-1.14203131675796	0.042065406576742	8
Analytical	Technicians and Trades Workers	Construction Trades Workers	0.15848902803628	0.285840327252606	-2.7199073694943	0.0468219251304883	6
Analytical	Professionals	Design, Engineering, Science and Transport Professionals	0.350689277856446	0.278726228596453	0.54297093062561	0.132535731106411	2
Analytical	Professionals	Education Professionals	0.161805209626544	0.0953817585116401	0.539201175056473	0.123188624557332	2
Analytical	Technicians and Trades Workers	Electrotechnology and Telecommunications Trades Workers	0.416791525261812	0.321961650754195	2.06634832027009	0.0458924923631564	6
Analytical	Technicians and Trades Workers	Engineering, ICT and Science Technicians	0.404046698753062	0.30318118078366	0.465707660199272	0.216585481815443	6
Analytical	Labourers	Factory Process Workers	0.220599261223599	0.284683063433629	-2.95334423798493	0.0216987242414227	8
Analytical	Labourers	Farm, Forestry and Garden Workers	0.218870278176937	0.214182160600171	0.0257122904563792	0.182329831125663	8
Analytical	Managers	Farmers and Farm Managers	0.368260336525789	0.290184218254339	0.737445791945985	0.105873705056234	1
Analytical	Labourers	Food Preparation Assistants	0.20045214913246	0.179930798582318	0.173623486569675	0.11819455394882	8
Analytical	Technicians and Trades Workers	Food Trades Workers	0.190417352805631	0.308181932050151	-1.24529672045987	0.0945674852504482	6
Analytical	Clerical and Administrative Workers	General Clerical Workers	0.257518899119985	0.334796476801313	-0.53279841932638	0.145040928948382	3
Analytical	Community and Personal Service Workers	Health and Welfare Support Workers	0.16639137652464	0.142053097555333	5.72214462437382	0.0042533491491348	4
Analytical	Professionals	Health Professionals	0.135934698749831	0.107616100466326	2.60977194320952	0.0108509857948273	2
Analytical	Community and Personal Service Workers	Hospitality Workers	0.0972082638656249	0.0716610012882354	0.206078921615934	0.123968343666906	4
Analytical	Managers	Hospitality, Retail and Service Managers	0.248668606747848	0.220985235429152	3.00362000453395	0.00921666897840241	1
Analytical	Professionals	ICT Professionals	0.375492435191887	0.307312897250287	0.920778650796904	0.0740455242772988	2
Analytical	Clerical and Administrative Workers	Inquiry Clerks and Receptionists	0.200060380250569	0.243395781308153	-1.80183639178196	0.0240506858753844	3
Analytical	Professionals	Legal, Social and Welfare Professionals	0.164847302811856	0.115102380760312	2.05349650311069	0.0242244980579165	2
Analytical	Machinery Operators and Drivers	Machine and Stationary Plant Operators	0.413592051692471	0.540079360496429	-3.22141159751689	0.0392645599529895	7
Analytical	Machinery Operators and Drivers	Mobile Plant Operators	0.197459058151339	0.190540256102814	1.18515167994561	0.00583790426626445	7
Analytical	Clerical and Administrative Workers	Numerical Clerks	0.293567050300272	0.239968086593006	1.15305561523365	0.0464842831509091	3
Analytical	Clerical and Administrative Workers	Office Managers and Program Administrators	0.35360377990715	0.278478344427131	1.55634684013404	0.0482703684954628	3
Analytical	Clerical and Administrative Workers	Other Clerical and Administrative Workers	0.361994021082953	0.316735878409017	0.69416478999997	0.0651979808338283	3
Analytical	Labourers	Other Labourers	0.426067941269346	0.565844096646698	-1.24990711601883	0.111829234017455	8
Analytical	Technicians and Trades Workers	Other Technicians and Trades Workers	0.171482529038493	0.360657399914716	-2.00503945024506	0.0943497001283948	6
Analytical	Clerical and Administrative Workers	Personal Assistants and Secretaries	0.211224868885328	0.192658159408573	1.99100351522038	0.00932530220806782	3
Analytical	Community and Personal Service Workers	Protective Service Workers	0.381561346848652	0.351238166326211	0.134264013569979	0.22584741596926	4
Analytical	Machinery Operators and Drivers	Road and Rail Drivers	0.0801294430606356	0.169249861803353	-10.7543207502689	0.00828694073872482	7
Analytical	Sales Workers	Sales Assistants and Salespersons	0.211549156506804	0.26341002151828	-0.530470315969274	0.0977639340982088	5
Analytical	Sales Workers	Sales Representatives and Agents	0.217010568817667	0.190482103041362	0.370815172608622	0.0715409393571495	5
Analytical	Sales Workers	Sales Support Workers	0.137537156962005	0.114269634751339	1.32580104180558	0.0175497842262801	5
Analytical	Technicians and Trades Workers	Skilled Animal and Horticultural Workers	0.294004000044249	0.37706224726756	-1.27433875184844	0.065177526072117	6
Analytical	Managers	Specialist Managers	0.362986763760838	0.300693911211996	0.741458902139406	0.0840138979640031	1
Analytical	Community and Personal Service Workers	Sports and Personal Service Workers	0.193602574974167	0.121836799789272	5.99776092939461	0.0119654277704161	4
Analytical	Machinery Operators and Drivers	Storepersons	0.275717014108644	0.284685628409381	-0.0256200783470558	0.350061938892076	7
Digital	Professionals	Arts and Media Professionals	0.0741028667826986	0.109610562438939	-1.92588498212579	0.0184370800882652	2
Digital	Technicians and Trades Workers	Automotive and Engineering Trades Workers	0.0127711676200101	0.0184814417721791	-5.51551311673834	0.00103531149891379	6
Digital	Professionals	Business, Human Resource and Marketing Professionals	0.0361306461466213	0.0270935271073912	2.12861937473173	0.00424553076351145	2
Digital	Community and Personal Service Workers	Carers and Aides	0.0138760086036147	0.0146614202879249	-0.0865697292342737	0.00907259028366234	4
Digital	Managers	Chief Executives, General Managers and Legislators	0.0227507852765799	0.0162599189437038	3.74605424987693	0.0017327208577103	1
Digital	Labourers	Cleaners and Laundry Workers	0.00435821989530776	0.00461987892757007	-0.0313976286461662	0.00833371956879481	8
Digital	Clerical and Administrative Workers	Clerical and Office Support Workers	0.0504138099147233	0.0516432495978261	-0.294357783814213	0.00417668480572197	3
Digital	Labourers	Construction and Mining Labourers	0.00452225737320415	0.00275222778916801	0.628583600234487	0.00281590162927547	8
Digital	Technicians and Trades Workers	Construction Trades Workers	0.0152992986801829	0.0183846624962858	-1.28219869293126	0.00240630709819971	6
Digital	Professionals	Design, Engineering, Science and Transport Professionals	0.0592396145628952	0.049148310464107	1.05992784268916	0.00952074631154642	2
Digital	Professionals	Education Professionals	0.00636703988870121	0.00783273506987274	-0.674250838231598	0.00217381291659303	2
Digital	Technicians and Trades Workers	Electrotechnology and Telecommunications Trades Workers	0.0434541553141379	0.0446087733643592	-0.171978378593408	0.0067137395971793	6
Digital	Technicians and Trades Workers	Engineering, ICT and Science Technicians	0.0515566035249863	0.0464279418136175	0.454906001348231	0.0112741131050563	6
Digital	Labourers	Factory Process Workers	0.00595237896993918	0.00774630127304934	-0.980515510948899	0.00182957055046899	8
Digital	Labourers	Farm, Forestry and Garden Workers	0.0133699770245252	0.0084140455620148	0.974883468699899	0.0050836142181379	8
Digital	Managers	Farmers and Farm Managers	0.0195570455537059	0.0114639252657765	1.22547348356159	0.00660407621747014	1
Digital	Labourers	Food Preparation Assistants	0.0022619797710742	0.00528655687442107	-0.768410200665492	0.00393614907861373	8
Digital	Technicians and Trades Workers	Food Trades Workers	0.00229548993401749	0.00176853824985265	0.765937320168192	0.000687982776513786	6
Digital	Clerical and Administrative Workers	General Clerical Workers	0.0673903363941925	0.0350653086389286	2.07155980246409	0.0156041972415249	3
Digital	Community and Personal Service Workers	Health and Welfare Support Workers	0.0337765068650109	0.0248637234636295	0.628696440898591	0.0141766086485911	4
Digital	Professionals	Health Professionals	0.0237031812873782	0.0116713267186123	1.48279693719396	0.0081142968851386	2
Digital	Community and Personal Service Workers	Hospitality Workers	0.00361970916879762	0.0110075389893453	-2.41746034907916	0.00305602936708425	4
Digital	Managers	Hospitality, Retail and Service Managers	0.031789670652378	0.0241082954961998	1.33714540436431	0.00574460722903203	1
Digital	Professionals	ICT Professionals	0.0703977357217779	0.0663223330041957	1.85916658000115	0.00219205893727911	2
Digital	Clerical and Administrative Workers	Inquiry Clerks and Receptionists	0.0699521202458812	0.0459485619479977	2.69843349872116	0.0088953677417877	3
Digital	Professionals	Legal, Social and Welfare Professionals	0.0236919406484872	0.00698730598942672	1.96432533567496	0.00850400611124871	2
Digital	Machinery Operators and Drivers	Machine and Stationary Plant Operators	0.024960201481072	0.017325552604941	0.468233119356253	0.016305230366078	7
Digital	Machinery Operators and Drivers	Mobile Plant Operators	0.0092766496526327	0.0103501311165041	-0.123216456103772	0.00871215986740717	7
Digital	Clerical and Administrative Workers	Numerical Clerks	0.0279490862812043	0.0174219249836902	8.64601286555683	0.00121757409585304	3
Digital	Clerical and Administrative Workers	Office Managers and Program Administrators	0.036918547411885	0.0272996029044879	2.53256527353564	0.00379810329388603	3
Digital	Clerical and Administrative Workers	Other Clerical and Administrative Workers	0.0556942659962073	0.0527959973209595	0.796018742474128	0.00364095532002132	3
Digital	Labourers	Other Labourers	0.00890312504745847	0.032885518991301	-2.93021219275591	0.00818452465767902	8
Digital	Technicians and Trades Workers	Other Technicians and Trades Workers	0.00844534085656345	0.00594549331912503	1.07844961979056	0.00231800122283311	6
Digital	Clerical and Administrative Workers	Personal Assistants and Secretaries	0.0424623939478615	0.024954978389697	7.85956347626395	0.00222753027073797	3
Digital	Community and Personal Service Workers	Protective Service Workers	0.101961232262579	0.0436441984720692	1.65749476785457	0.0351838418567041	4
Digital	Machinery Operators and Drivers	Road and Rail Drivers	0.00243812160422034	0.00749873797267684	-1.30683610276902	0.00387241855174778	7
Digital	Sales Workers	Sales Assistants and Salespersons	0.0138976437405526	0.0101077600163729	0.991188050091779	0.00382357689222418	5
Digital	Sales Workers	Sales Representatives and Agents	0.0261627290048358	0.0148367519929898	7.35711555501481	0.00153945889896019	5
Digital	Sales Workers	Sales Support Workers	0.0126751471481947	0.0185243979513416	-2.16913853593248	0.00269657779171416	5
Digital	Technicians and Trades Workers	Skilled Animal and Horticultural Workers	0.0143713011045642	0.0109977132795294	0.692765804832293	0.00486973779811703	6
Digital	Managers	Specialist Managers	0.029843336064472	0.0194134039262685	2.83234657175482	0.00368243499655533	1
Digital	Community and Personal Service Workers	Sports and Personal Service Workers	0.0142609986745719	0.0140804554572311	0.0107361765513097	0.0168163420634884	4
Digital	Machinery Operators and Drivers	Storepersons	0.0261791208599171	0.0243328549402131	0.669037041886684	0.00275958699461171	7
Manual	Professionals	Arts and Media Professionals	0.0393559435765198	0.0335073521422826	1.4642099772982	0.00399436660377711	2
Manual	Technicians and Trades Workers	Automotive and Engineering Trades Workers	0.352681448802765	0.416241440509324	-2.78948438674816	0.0227855699815025	6
Manual	Professionals	Business, Human Resource and Marketing Professionals	0.0292682675821993	0.0411010211351761	-0.886570175926911	0.0133466632132144	2
Manual	Community and Personal Service Workers	Carers and Aides	0.0407987948727734	0.0392872415457872	0.10341740859414	0.0146160433483522	4
Manual	Managers	Chief Executives, General Managers and Legislators	0.023015111413843	0.0235962332523289	-0.239874538503426	0.00242260742683009	1
Manual	Labourers	Cleaners and Laundry Workers	0.309706522864819	0.298408860931442	0.0728707782147285	0.155036932638296	8
Manual	Clerical and Administrative Workers	Clerical and Office Support Workers	0.0480689316615439	0.0554545201965118	-0.121756414002659	0.060658722544232	3
Manual	Labourers	Construction and Mining Labourers	0.292331936904788	0.290347751692129	0.031729390043823	0.0625346156960092	8
Manual	Technicians and Trades Workers	Construction Trades Workers	0.275491145863729	0.254852758620736	0.223183495794056	0.0924727304300211	6
Manual	Professionals	Design, Engineering, Science and Transport Professionals	0.0957914314795493	0.092367102025143	0.0244640700078551	0.139973825013858	2
Manual	Professionals	Education Professionals	0.00768916219988578	0.00861629344587473	-0.272913156442327	0.00339716581668307	2
Manual	Technicians and Trades Workers	Electrotechnology and Telecommunications Trades Workers	0.175097906140317	0.146954919280225	0.874340437171948	0.0321876761769365	6
Manual	Technicians and Trades Workers	Engineering, ICT and Science Technicians	0.140595899098749	0.111630947564955	1.48808851815192	0.0194645353286952	6
Manual	Labourers	Factory Process Workers	0.215871211038657	0.40703775014284	-3.24718280130646	0.0588715051789723	8
Manual	Labourers	Farm, Forestry and Garden Workers	0.2347141640432	0.240844672400829	-0.0799456237443094	0.0766834764744081	8
Manual	Managers	Farmers and Farm Managers	0.285957731409611	0.198711668707763	1.86592433155282	0.0467575566846492	1
Manual	Labourers	Food Preparation Assistants	0.233338024744877	0.236089963328483	-0.0363245642287084	0.0757597136273476	8
Manual	Technicians and Trades Workers	Food Trades Workers	0.233356246842678	0.165290146810996	0.222890782405046	0.305378711928919	6
Manual	Clerical and Administrative Workers	General Clerical Workers	0.0237396485879417	0.070621248150508	-2.73857591069855	0.0171189702572852	3
Manual	Community and Personal Service Workers	Health and Welfare Support Workers	0.0171682599548936	0.0152141401939167	0.661277587640527	0.00295506727809927	4
Manual	Professionals	Health Professionals	0.0121916165011823	0.0129005948864196	-0.0548972593531508	0.0129146407961197	2
Manual	Community and Personal Service Workers	Hospitality Workers	0.153375891166603	0.159860721361298	-0.0659107836232745	0.0983880002361968	4
Manual	Managers	Hospitality, Retail and Service Managers	0.0467470103421017	0.0367554119622377	0.352520519583804	0.0283433100338683	1
Manual	Professionals	ICT Professionals	0.0411755516207605	0.0534030114290562	-4.8688279347894	0.0025113764487191	2
Manual	Clerical and Administrative Workers	Inquiry Clerks and Receptionists	0.0442787936378506	0.0566198270539275	-0.431564837603291	0.02859601232717	3
Manual	Professionals	Legal, Social and Welfare Professionals	0.00949949259944518	0.0169845384638702	-5.54095555846454	0.00135085831052925	2
Manual	Machinery Operators and Drivers	Machine and Stationary Plant Operators	0.254064389102159	0.330360873783951	-1.33201804783379	0.0572788670587986	7
Manual	Machinery Operators and Drivers	Mobile Plant Operators	0.296042750320038	0.400431592542807	-1.73976685187653	0.0600016272928607	7
Manual	Clerical and Administrative Workers	Numerical Clerks	0.01334595772489	0.0116263306235003	0.935388477173089	0.00183840954144178	3
Manual	Clerical and Administrative Workers	Office Managers and Program Administrators	0.0315294973910957	0.0201978349697643	0.669791144625792	0.0169182028043418	3
Manual	Clerical and Administrative Workers	Other Clerical and Administrative Workers	0.0900607000933849	0.161311444098712	-1.46941588668397	0.0484891613402374	3
Manual	Labourers	Other Labourers	0.221630433622236	0.205522131012857	0.143349519771655	0.112370816693622	8
Manual	Technicians and Trades Workers	Other Technicians and Trades Workers	0.10621445557718	0.146091155381121	-0.336949715736995	0.118346144666484	6
Manual	Clerical and Administrative Workers	Personal Assistants and Secretaries	0.0207505692886774	0.0158660883165113	1.85902312123544	0.00262744498245942	3
Manual	Community and Personal Service Workers	Protective Service Workers	0.0313680925958006	0.0356224353325975	-0.590337942372446	0.0072066225655421	4
Manual	Machinery Operators and Drivers	Road and Rail Drivers	0.0843798264710461	0.291674103259201	-3.55555603434447	0.0583015074958236	7
Manual	Sales Workers	Sales Assistants and Salespersons	0.0585569992449764	0.0879065843411157	-0.161358920102187	0.18189006890696	5
Manual	Sales Workers	Sales Representatives and Agents	0.0674360505549783	0.0789180257155078	-0.256089716050087	0.0448357526324242	5
Manual	Sales Workers	Sales Support Workers	0.0877538798495738	0.0818475538621574	0.289302523141154	0.0204157430888863	5
Manual	Technicians and Trades Workers	Skilled Animal and Horticultural Workers	0.288443626721743	0.399464767396072	-1.54690466686723	0.0717698660119551	6
Manual	Managers	Specialist Managers	0.0376358227346459	0.046135572767001	-2.42198494612125	0.00350941488962071	1
Manual	Community and Personal Service Workers	Sports and Personal Service Workers	0.0493548162764252	0.0302440304667851	4.5729583108448	0.00417908594625034	4
Manual	Machinery Operators and Drivers	Storepersons	0.341326678889734	0.592429490021354	-15.2428262303946	0.0164735074280984	7
