# Supplementary material for: Accelerated demand for interpersonal skills in the Australian post-pandemic labour market
Source: Nat Hum Behav. 2024 Jan 8;8(1):32–42. doi: 10.1038/s41562-023-01788-2 (PMC10810758; doi:10.1038/s41562-023-01788-2)
Supplement: Supplementary file 7 — Statistical source data. [file 41562_2023_1788_MOESM7_ESM.csv]

X	date	period	avg_value	avg_change	point_forecast	low	high	low80	high80	skill_lab
1	2015-04-15	pre_covid	0.17422839232901	-0.00491543699671188	NA	NA	NA	NA	NA	Interpersonal
2	2015-06-15	pre_covid	0.175102267387878	0.00532098908418793	NA	NA	NA	NA	NA	Interpersonal
3	2015-07-15	pre_covid	0.171749440721673	-0.0067760752462422	NA	NA	NA	NA	NA	Interpersonal
4	2015-08-15	pre_covid	0.182388831502865	0.0119394055527937	NA	NA	NA	NA	NA	Interpersonal
5	2015-09-15	pre_covid	0.178131920375701	-0.0049669522441942	NA	NA	NA	NA	NA	Interpersonal
6	2015-10-15	pre_covid	0.190937742858823	0.014835647522837	NA	NA	NA	NA	NA	Interpersonal
7	2015-11-15	pre_covid	0.211283533763161	0.0074166297667696	NA	NA	NA	NA	NA	Interpersonal
8	2015-12-15	pre_covid	0.215571531242037	0.0149056316383018	NA	NA	NA	NA	NA	Interpersonal
9	2016-01-15	pre_covid	0.198638504166118	-0.0204356292191688	NA	NA	NA	NA	NA	Interpersonal
10	2016-02-15	pre_covid	0.201058870556699	0.00415746534668185	NA	NA	NA	NA	NA	Interpersonal
11	2016-03-15	pre_covid	0.201882579504981	0.00133952661985453	NA	NA	NA	NA	NA	Interpersonal
12	2016-04-15	pre_covid	0.209813777287275	0.00635517220368264	NA	NA	NA	NA	NA	Interpersonal
13	2016-05-15	pre_covid	0.205423545050705	-0.00239440180608993	NA	NA	NA	NA	NA	Interpersonal
14	2016-06-15	pre_covid	0.211740106984277	0.0081725735335201	NA	NA	NA	NA	NA	Interpersonal
15	2016-07-15	pre_covid	0.209143941396146	-0.00397690055200127	NA	NA	NA	NA	NA	Interpersonal
16	2016-08-15	pre_covid	0.213275845901289	0.00529577563580502	NA	NA	NA	NA	NA	Interpersonal
17	2016-09-15	pre_covid	0.215271276876762	-0.00107943586652186	NA	NA	NA	NA	NA	Interpersonal
18	2016-10-15	pre_covid	0.217778852865327	0.00665633002083344	NA	NA	NA	NA	NA	Interpersonal
19	2016-11-15	pre_covid	0.223769233210621	0.00215091587031657	NA	NA	NA	NA	NA	Interpersonal
20	2016-12-15	pre_covid	0.213802457511336	-0.00996718335323244	NA	NA	NA	NA	NA	Interpersonal
21	2017-02-15	pre_covid	0.212791255771931	0.000537009742678309	NA	NA	NA	NA	NA	Interpersonal
22	2017-03-15	pre_covid	0.215930001177665	0.0018548873308989	NA	NA	NA	NA	NA	Interpersonal
23	2017-04-15	pre_covid	0.210366664240336	-0.00411874331817167	NA	NA	NA	NA	NA	Interpersonal
24	2017-05-15	pre_covid	0.208219706139708	-0.00274722696596303	NA	NA	NA	NA	NA	Interpersonal
25	2017-06-15	pre_covid	0.22409096873012	0.0152321098284881	NA	NA	NA	NA	NA	Interpersonal
26	2017-07-15	pre_covid	0.213958157402021	-0.00356946102344283	NA	NA	NA	NA	NA	Interpersonal
27	2017-08-15	pre_covid	0.246021083377696	0.0239603116175414	NA	NA	NA	NA	NA	Interpersonal
28	2017-09-15	pre_covid	0.235425502729939	-0.0106557528581048	NA	NA	NA	NA	NA	Interpersonal
29	2017-10-15	pre_covid	0.241576212912681	0.00125600235962462	NA	NA	NA	NA	NA	Interpersonal
30	2017-11-15	pre_covid	0.245085569669496	0.00448150838375295	NA	NA	NA	NA	NA	Interpersonal
31	2017-12-15	pre_covid	0.241823608830083	0.00243771766806946	NA	NA	NA	NA	NA	Interpersonal
32	2018-01-15	pre_covid	0.233445450322803	-0.00669839168881628	NA	NA	NA	NA	NA	Interpersonal
33	2018-02-15	pre_covid	0.252635454912519	0.0174271361756296	NA	NA	NA	NA	NA	Interpersonal
34	2018-03-15	pre_covid	0.246159341586936	-0.00801902409675577	NA	NA	NA	NA	NA	Interpersonal
35	2018-04-15	pre_covid	0.242511026130537	-0.003708642742705	NA	NA	NA	NA	NA	Interpersonal
36	2018-05-15	pre_covid	0.253073738535078	0.00327753234325677	NA	NA	NA	NA	NA	Interpersonal
37	2018-06-15	pre_covid	0.236835564403954	-0.00706149802998866	NA	NA	NA	NA	NA	Interpersonal
38	2018-07-15	pre_covid	0.250740906854165	0.0102515660044865	NA	NA	NA	NA	NA	Interpersonal
39	2018-08-15	pre_covid	0.248639081785649	-0.00517949817291397	NA	NA	NA	NA	NA	Interpersonal
40	2018-09-15	pre_covid	0.272623212421595	0.0161839114336966	NA	NA	NA	NA	NA	Interpersonal
41	2018-10-15	pre_covid	0.278011187461717	0.0162601126220013	NA	NA	NA	NA	NA	Interpersonal
42	2018-11-15	pre_covid	0.287537940481889	0.00284380104752165	NA	NA	NA	NA	NA	Interpersonal
43	2018-12-15	pre_covid	0.258087735934656	-0.0148313243540868	NA	NA	NA	NA	NA	Interpersonal
44	2019-02-15	pre_covid	0.271564506282866	0.00753834760905935	NA	NA	NA	NA	NA	Interpersonal
45	2019-03-15	pre_covid	0.277884852519731	0.00428068786159916	NA	NA	NA	NA	NA	Interpersonal
46	2019-04-15	pre_covid	0.260968390965933	-0.00815113997110682	NA	NA	NA	NA	NA	Interpersonal
47	2019-05-15	pre_covid	0.274648438839572	0.0125867940676213	NA	NA	NA	NA	NA	Interpersonal
48	2019-06-15	pre_covid	0.289357845005483	0.0148526585419929	NA	NA	NA	NA	NA	Interpersonal
49	2019-07-15	pre_covid	0.26962371202324	-0.0155167559735031	NA	NA	NA	NA	NA	Interpersonal
50	2019-08-15	pre_covid	0.26716634490374	-0.00302114737395156	NA	NA	NA	NA	NA	Interpersonal
51	2019-09-15	pre_covid	0.272651256275918	0.00813307523440688	NA	NA	NA	NA	NA	Interpersonal
52	2019-10-15	pre_covid	0.284043297062066	0.00242864908320842	NA	NA	NA	NA	NA	Interpersonal
53	2019-11-15	pre_covid	0.286231707090886	-0.00197164051292479	NA	NA	NA	NA	NA	Interpersonal
54	2019-12-15	pre_covid	0.284875998269702	0.00109834977048215	NA	NA	NA	NA	NA	Interpersonal
55	2020-01-15	pre_covid	0.272773153259055	-0.01017812869539	NA	NA	NA	NA	NA	Interpersonal
56	2020-02-15	pre_covid	0.290560149832602	0.0164260378044427	NA	NA	NA	NA	NA	Interpersonal
57	2020-03-15	pre_covid	0.275482949617256	-0.0167750961202622	NA	NA	NA	NA	NA	Interpersonal
58	2020-04-15	post_covid	0.285856172885718	0.00389403349561067	0.287776337550452	0.266919541948854	0.308633133152051	0.274138811929417	0.301413863171488	Interpersonal
59	2020-05-15	post_covid	0.290525428644856	0.00410668509969411	0.287511037242023	0.266654033812271	0.308368040671775	0.273873375729462	0.301148698754585	Interpersonal
60	2020-06-15	post_covid	0.290089436299938	0.00286975973354033	0.296167611307692	0.275310390388803	0.317024832226582	0.282529807586628	0.309805415028756	Interpersonal
61	2020-07-15	post_covid	0.297749357326167	0.00519731184040266	0.286145330121826	0.265287881833549	0.307002778410104	0.27250737773191	0.299783282511742	Interpersonal
62	2020-08-15	post_covid	0.308384738048332	0.0101057067381591	0.291077779295301	0.270220093538141	0.311935465052461	0.277439671632829	0.304715886957773	Interpersonal
63	2020-09-15	post_covid	0.303225534445969	-0.00643275241226948	0.298396834729469	0.277538901184714	0.319254768274224	0.284758565047397	0.312035104411541	Interpersonal
64	2020-10-15	post_covid	0.319447119001097	0.0132141211366539	0.306173459239413	0.285315267369156	0.327031651109671	0.292535020647374	0.319811897831452	Interpersonal
65	2020-11-15	post_covid	0.361971319725927	0.0489545650904796	0.310054391463534	0.2891959305107	0.330912852416367	0.296415776927855	0.323693005999212	Interpersonal
66	2020-12-15	post_covid	0.356200104368105	-0.00111166620581378	0.315179977695073	0.29432123668345	0.336038718706696	0.301541180038795	0.328818775351352	Interpersonal
67	2021-01-15	post_covid	0.375880788470411	0.0126977620132047	0.310470451196698	0.289611418930962	0.331329483462434	0.296831463099591	0.324109439293805	Interpersonal
68	2021-02-15	post_covid	0.374659468888517	-0.00167909436101751	0.312703990442513	0.29184465550826	0.333563325376766	0.299064804441101	0.326343176443926	Interpersonal
69	2021-03-15	post_covid	0.345856729152268	-0.0316341600015484	0.31166099667903	0.290801347442807	0.332520645915253	0.298021605166605	0.325300388191454	Interpersonal
70	2021-04-15	post_covid	0.330052037289004	-0.0156614589958451	0.310368079590721	0.289508090057557	0.331228069123886	0.296728465570087	0.324007693611356	Interpersonal
71	2021-05-15	post_covid	0.324260377761328	-0.00505444876798473	0.310102779282292	0.289242451523464	0.330963107041121	0.296462944107784	0.323742614456801	Interpersonal
72	2021-06-15	post_covid	0.333444763412768	0.00800512277265554	0.318759353347961	0.297898675073077	0.339620031622845	0.305119288983322	0.3323994177126	Interpersonal
73	2021-07-15	post_covid	0.312543263327197	-0.0150979800533051	0.308737072162095	0.28787603086185	0.32959811346234	0.295096770427932	0.322377373896259	Interpersonal
74	2021-08-15	post_covid	0.335249615690613	0.0167379892068499	0.31366952133557	0.292808104281786	0.334530938389354	0.300028973909373	0.327310068761767	Interpersonal
75	2021-09-15	post_covid	0.341910455010068	0.00590394374283159	0.320988576769738	0.3001267710154	0.341850382524076	0.30734777518591	0.334629378353566	Interpersonal
76	2021-10-15	post_covid	0.342902325889281	0.0025652061773003	0.328765201279682	0.30790299365898	0.349627408900385	0.315124136929563	0.342406265629802	Interpersonal
77	2021-11-15	post_covid	0.345493782536708	0.00216683464156607	0.332646133503803	0.311783510632173	0.353508756375433	0.319004797635696	0.34628746937191	Interpersonal
78	2021-12-15	post_covid	0.348376850720185	0.00261764711779879	0.337771719735342	0.31690866800951	0.358634771461175	0.324130103454545	0.35141333601614	Interpersonal
79	2022-01-15	post_covid	0.352379029653218	0.00118087379048562	0.333062193236967	0.312198698834991	0.353925687638943	0.319420287505797	0.346704098968137	Interpersonal
80	2022-02-15	post_covid	0.363982575687642	0.010880290515496	0.335295732482782	0.3144317813641	0.356159683601464	0.32165352812061	0.348937936844955	Interpersonal
81	2022-03-15	post_covid	0.365970448275183	0.000635862934946466	0.334252738719299	0.313388316624774	0.355117160813823	0.320610226402576	0.347895251036022	Interpersonal
82	2022-04-15	post_covid	0.350002943573433	-0.00694070675317058	0.33295982163099	0.312094896864121	0.35382474639786	0.319316980634488	0.346602662627493	Interpersonal
83	2022-05-15	post_covid	0.361056770494466	0.00434758224615688	0.332694521322562	0.311829096406465	0.353559946238658	0.319051353296058	0.346337689349066	Interpersonal
84	2022-06-15	post_covid	0.357757927223291	-0.00572567306308164	0.34135109538823	0.32048515540836	0.3622170353681	0.327707590579627	0.354994600196834	Interpersonal
85	2022-07-15	post_covid	0.365676909254651	0.0124937735081698	0.331328814202364	0.310462344025803	0.352195284378926	0.317684962716779	0.34497266568795	Interpersonal
86	2022-08-15	post_covid	0.386628923884709	0.0179717196023465	0.336261263375839	0.315394247651355	0.357128279100323	0.32261705517564	0.349905471576038	Interpersonal
87	2022-09-15	post_covid	0.375441097013774	-0.00938687438396147	0.343580318810007	0.32271274196811	0.364447895651904	0.329935743714852	0.357224893905162	Interpersonal
88	2022-10-15	post_covid	0.374418711055975	0.000887060351503267	0.351356943319951	0.33048878957295	0.372225097066953	0.337711991006825	0.365001895633078	Interpersonal
89	2022-11-15	post_covid	0.382830137951488	0.00722145775284907	0.355237875544072	0.334369128886134	0.37610662220201	0.341592535547322	0.368883215540822	Interpersonal
90	2022-12-15	post_covid	0.379092372233701	-0.00413810936712694	0.360363461775611	0.339494105982826	0.381232817568397	0.346717723486993	0.37400920006423	Interpersonal
91	2015-04-15	pre_covid	0.113411804555701	-0.00654905270368599	NA	NA	NA	NA	NA	Analytical
92	2015-06-15	pre_covid	0.116747949766473	0.0051656765256499	NA	NA	NA	NA	NA	Analytical
93	2015-07-15	pre_covid	0.126033789626698	0.0128528416399183	NA	NA	NA	NA	NA	Analytical
94	2015-08-15	pre_covid	0.124872132003449	-0.00784626024375851	NA	NA	NA	NA	NA	Analytical
95	2015-09-15	pre_covid	0.157415872736278	0.0394472687417897	NA	NA	NA	NA	NA	Analytical
96	2015-10-15	pre_covid	0.125048744775883	-0.0379360142087395	NA	NA	NA	NA	NA	Analytical
97	2015-11-15	pre_covid	0.152432302003347	0.0277645896123319	NA	NA	NA	NA	NA	Analytical
98	2015-12-15	pre_covid	0.146835702490056	-0.00527411383606442	NA	NA	NA	NA	NA	Analytical
99	2016-01-15	pre_covid	0.137876777223463	-0.00447401696463043	NA	NA	NA	NA	NA	Analytical
100	2016-02-15	pre_covid	0.146373688872065	0.00845385259222209	NA	NA	NA	NA	NA	Analytical
101	2016-03-15	pre_covid	0.138031887841287	-0.0113557821008634	NA	NA	NA	NA	NA	Analytical
102	2016-04-15	pre_covid	0.145469022516662	0.00713638865141786	NA	NA	NA	NA	NA	Analytical
103	2016-05-15	pre_covid	0.140313601302405	-0.00422194963157338	NA	NA	NA	NA	NA	Analytical
104	2016-06-15	pre_covid	0.138695358276972	-0.0029860238848366	NA	NA	NA	NA	NA	Analytical
105	2016-07-15	pre_covid	0.141008546716957	0.00544562970644363	NA	NA	NA	NA	NA	Analytical
106	2016-08-15	pre_covid	0.141285119096272	-0.00190334287755463	NA	NA	NA	NA	NA	Analytical
107	2016-09-15	pre_covid	0.143735159382392	0.000823197724416615	NA	NA	NA	NA	NA	Analytical
108	2016-10-15	pre_covid	0.142256126489791	-0.00118260197317981	NA	NA	NA	NA	NA	Analytical
109	2016-11-15	pre_covid	0.154314671024764	0.01862951545936	NA	NA	NA	NA	NA	Analytical
110	2016-12-15	pre_covid	0.141265756349642	-0.0168715619217468	NA	NA	NA	NA	NA	Analytical
111	2017-02-15	pre_covid	0.145072763983311	0.000496861589361895	NA	NA	NA	NA	NA	Analytical
112	2017-03-15	pre_covid	0.147925418868128	0.00453950032993672	NA	NA	NA	NA	NA	Analytical
113	2017-04-15	pre_covid	0.14073911361845	-0.00719718958876255	NA	NA	NA	NA	NA	Analytical
114	2017-05-15	pre_covid	0.143543028344915	0.00231374455811441	NA	NA	NA	NA	NA	Analytical
115	2017-06-15	pre_covid	0.145252093672218	0.00362967548620661	NA	NA	NA	NA	NA	Analytical
116	2017-07-15	pre_covid	0.142019811425359	-0.00169678414468235	NA	NA	NA	NA	NA	Analytical
117	2017-08-15	pre_covid	0.15083292129318	0.00663571375916785	NA	NA	NA	NA	NA	Analytical
118	2017-09-15	pre_covid	0.145945146097105	-0.00542404330191	NA	NA	NA	NA	NA	Analytical
119	2017-10-15	pre_covid	0.151274375149239	0.00106883032297506	NA	NA	NA	NA	NA	Analytical
120	2017-11-15	pre_covid	0.163743770427041	0.0126263340318482	NA	NA	NA	NA	NA	Analytical
121	2017-12-15	pre_covid	0.169302453888122	0.00556936277267123	NA	NA	NA	NA	NA	Analytical
122	2018-01-15	pre_covid	0.167932997235339	-0.00126257397303095	NA	NA	NA	NA	NA	Analytical
123	2018-02-15	pre_covid	0.19268575839667	0.0277184577891334	NA	NA	NA	NA	NA	Analytical
124	2018-03-15	pre_covid	0.168054572107306	-0.0243898131460698	NA	NA	NA	NA	NA	Analytical
125	2018-04-15	pre_covid	0.180462984733281	0.012696098236067	NA	NA	NA	NA	NA	Analytical
126	2018-05-15	pre_covid	0.172889007525256	-0.00865428517208112	NA	NA	NA	NA	NA	Analytical
127	2018-06-15	pre_covid	0.16937131551814	0.00230357818983417	NA	NA	NA	NA	NA	Analytical
128	2018-07-15	pre_covid	0.192784404432163	0.0110741431816709	NA	NA	NA	NA	NA	Analytical
129	2018-08-15	pre_covid	0.161639555665798	-0.0246029168322619	NA	NA	NA	NA	NA	Analytical
130	2018-09-15	pre_covid	0.174349116672923	0.0144718467464341	NA	NA	NA	NA	NA	Analytical
131	2018-10-15	pre_covid	0.182504815375526	0.00989710707380409	NA	NA	NA	NA	NA	Analytical
132	2018-11-15	pre_covid	0.18132968104303	-0.000169077857726445	NA	NA	NA	NA	NA	Analytical
133	2018-12-15	pre_covid	0.167093913416312	-0.0146343008733153	NA	NA	NA	NA	NA	Analytical
134	2019-02-15	pre_covid	0.182896243194245	0.0165854874450656	NA	NA	NA	NA	NA	Analytical
135	2019-03-15	pre_covid	0.179936239023483	-0.00194628735417298	NA	NA	NA	NA	NA	Analytical
136	2019-04-15	pre_covid	0.187102778426134	0.00840418518778304	NA	NA	NA	NA	NA	Analytical
137	2019-05-15	pre_covid	0.184455807770223	0.00163877044978325	NA	NA	NA	NA	NA	Analytical
138	2019-06-15	pre_covid	0.171152435809305	-0.00932667576484142	NA	NA	NA	NA	NA	Analytical
139	2019-07-15	pre_covid	0.203802646526465	0.0254590481378804	NA	NA	NA	NA	NA	Analytical
140	2019-08-15	pre_covid	0.203720098800073	0.00102449921000351	NA	NA	NA	NA	NA	Analytical
141	2019-09-15	pre_covid	0.205444531413536	0.00658804128605401	NA	NA	NA	NA	NA	Analytical
142	2019-10-15	pre_covid	0.211143784863017	-0.000605598510655039	NA	NA	NA	NA	NA	Analytical
143	2019-11-15	pre_covid	0.213243850119087	0.00234149854865618	NA	NA	NA	NA	NA	Analytical
144	2019-12-15	pre_covid	0.21214544618753	-0.00185412672176688	NA	NA	NA	NA	NA	Analytical
145	2020-01-15	pre_covid	0.212498645822802	0.000488902628170499	NA	NA	NA	NA	NA	Analytical
146	2020-02-15	pre_covid	0.214945737384918	0.00194635888922789	NA	NA	NA	NA	NA	Analytical
147	2020-03-15	pre_covid	0.21960694503273	0.00406138022199369	NA	NA	NA	NA	NA	Analytical
148	2020-04-15	post_covid	0.230889567265691	0.00469147346621693	0.218296831972904	0.194670849679142	0.241922814266665	0.202848632498359	0.233745031447449	Analytical
149	2020-05-15	post_covid	0.219796291533494	-0.0130520709697012	0.216469648503664	0.192017879296099	0.240921417711229	0.20048149598889	0.232457801018438	Analytical
150	2020-06-15	post_covid	0.220128322314449	0.00557798066122424	0.211555030174044	0.186225593405076	0.236884466943013	0.194993001686949	0.22811705866114	Analytical
151	2020-07-15	post_covid	0.220854936654553	-0.00296708037568412	0.217008541997624	0.190752756060452	0.243264327934796	0.19984080634646	0.234176277648789	Analytical
152	2020-08-15	post_covid	0.217244645220494	-0.00281371746886932	0.226211135323747	0.198983529122408	0.253438741525086	0.208407960556969	0.244014310090525	Analytical
153	2020-09-15	post_covid	0.226802706001974	0.0114985727691965	0.220579706382956	0.19233796687301	0.248821445892901	0.202113425487918	0.239045987277993	Analytical
154	2020-10-15	post_covid	0.241799445932143	0.0170293945764931	0.224448230055812	0.195153103273691	0.253743356837933	0.205293176245339	0.243603283866286	Analytical
155	2020-11-15	post_covid	0.275777011146839	0.0307532804868937	0.232898689720244	0.202513849968913	0.263283529471574	0.213031110897729	0.252766268542758	Analytical
156	2020-12-15	post_covid	0.294894190758756	0.0286382720698073	0.226276241084228	0.19476814012285	0.257784342045606	0.205674201234058	0.246878280934397	Analytical
157	2021-01-15	post_covid	0.281236044363065	-0.0225473192800357	0.231840874318531	0.199178579777825	0.264503168859237	0.210484147851568	0.253197600785494	Analytical
158	2021-02-15	post_covid	0.28255052067374	0.00762148742150197	0.230213738857805	0.196368768809726	0.264058708905884	0.208083702442312	0.252343775273298	Analytical
159	2021-03-15	post_covid	0.244634588901613	-0.0385068902751477	0.23519310416434	0.200139262864777	0.270246945463903	0.212272629323906	0.258113579004774	Analytical
160	2021-04-15	post_covid	0.235119244307862	-0.0131767117486038	0.235143082775289	0.19876951261498	0.271516652935599	0.211359683615365	0.258926481935213	Analytical
161	2021-05-15	post_covid	0.243580712634913	0.00873089069471022	0.232977916493573	0.195352205492902	0.270603627494244	0.208375786445273	0.257580046541873	Analytical
162	2021-06-15	post_covid	0.252271590415682	0.00640015752435715	0.227732096230076	0.188833834430593	0.266630358029559	0.202297889938887	0.253166302521264	Analytical
163	2021-07-15	post_covid	0.235864521432626	-0.0197712581018108	0.232861050955025	0.192671529059439	0.27305057285061	0.206582535068998	0.259139566841051	Analytical
164	2021-08-15	post_covid	0.253497206711904	0.026826107707553	0.241745598703821	0.200247682448867	0.283243514958775	0.214611569730398	0.268879627677244	Analytical
165	2021-09-15	post_covid	0.253688402460807	-0.0047356265935376	0.235802505067715	0.192980518674798	0.278624491460633	0.207802713166207	0.263802296969224	Analytical
166	2021-10-15	post_covid	0.249030819933356	-0.00530036895292095	0.239365616908967	0.195205235357504	0.28352599846043	0.210490695451874	0.26824053836606	Analytical
167	2021-11-15	post_covid	0.253511022668887	0.00715384313601988	0.247516792155603	0.202004941876108	0.293028642435098	0.217758192795316	0.277275391515889	Analytical
168	2021-12-15	post_covid	0.253347986357031	-0.00715471326162055	0.240601063582577	0.193725831079022	0.287476296086133	0.20995099650275	0.271251130662405	Analytical
169	2022-01-15	post_covid	0.257619236995397	0.00756245177148115	0.245878300894013	0.197628848760658	0.294127753027368	0.214329679895918	0.277426921892108	Analytical
170	2022-02-15	post_covid	0.260057768610331	0.00159508742894192	0.243969535474813	0.1943360252585	0.293603045691125	0.211515927539708	0.276423143409918	Analytical
171	2022-03-15	post_covid	0.268613299880123	0.0118305513207299	0.248672921105929	0.197646442471057	0.2996993997408	0.215308500078522	0.282037342133335	Analytical
172	2022-04-15	post_covid	0.258287083519257	-0.00594873278061427	0.248352456964065	0.195848112717522	0.300856801210607	0.214021711553536	0.282683202374593	Analytical
173	2022-05-15	post_covid	0.262293513666473	-0.00337550893258643	0.245922273766018	0.192011677290725	0.299832870241312	0.21067202944657	0.281172518085467	Analytical
174	2022-06-15	post_covid	0.274108951437935	0.0113507069214809	0.240416753565249	0.185093315643875	0.295740191486623	0.204242701879251	0.276590805251247	Analytical
175	2022-07-15	post_covid	0.281421807231119	0.013761019001766	0.245291218658545	0.188549053314362	0.302033384002727	0.20818951097268	0.282392926344409	Analytical
176	2022-08-15	post_covid	0.306638523050477	0.0276372180694828	0.253926382548032	0.195760260152633	0.312092504943431	0.215893599392082	0.291959165703981	Analytical
177	2022-09-15	post_covid	0.287215636783342	-0.0213712209024721	0.247738908388917	0.188144212422478	0.307333604355356	0.20877203118282	0.286705785595013	Analytical
178	2022-10-15	post_covid	0.287644952487092	0.00289618522332467	0.251062542662567	0.190035229800096	0.312089855525039	0.211158927618215	0.29096615770692	Analytical
179	2022-11-15	post_covid	0.295818922164107	0.00780329826021832	0.25897904493004	0.196515608156636	0.321442481703444	0.218136398933646	0.299821690926434	Analytical
180	2022-12-15	post_covid	0.28474231881295	-0.0118840387184475	0.251833351572834	0.1879307860586	0.315735917087068	0.210049709871734	0.293616993273934	Analytical
181	2015-04-15	pre_covid	0.0152879110731993	0.000795185862419888	NA	NA	NA	NA	NA	Digital
182	2015-06-15	pre_covid	0.0184625332167308	0.00405605253931741	NA	NA	NA	NA	NA	Digital
183	2015-07-15	pre_covid	0.0181538562116631	-0.00139842877214019	NA	NA	NA	NA	NA	Digital
184	2015-08-15	pre_covid	0.0156333624004418	-0.00147250801347608	NA	NA	NA	NA	NA	Digital
185	2015-09-15	pre_covid	0.0154417620482515	-0.00105636559495697	NA	NA	NA	NA	NA	Digital
186	2015-10-15	pre_covid	0.0147279287650113	0.000211731545781824	NA	NA	NA	NA	NA	Digital
187	2015-11-15	pre_covid	0.0167396510298224	0.000789315486597758	NA	NA	NA	NA	NA	Digital
188	2015-12-15	pre_covid	0.0188084419578367	0.00314733331331885	NA	NA	NA	NA	NA	Digital
189	2016-01-15	pre_covid	0.0171325726492556	-0.00204666172261176	NA	NA	NA	NA	NA	Digital
190	2016-02-15	pre_covid	0.0181619854708051	0.00113314782139357	NA	NA	NA	NA	NA	Digital
191	2016-03-15	pre_covid	0.0173497720776262	-0.000835233155942646	NA	NA	NA	NA	NA	Digital
192	2016-04-15	pre_covid	0.0194428208045955	0.00269351613201762	NA	NA	NA	NA	NA	Digital
193	2016-05-15	pre_covid	0.0175217685435175	-0.00178056451973221	NA	NA	NA	NA	NA	Digital
194	2016-06-15	pre_covid	0.0181841913293731	0.0010494876764334	NA	NA	NA	NA	NA	Digital
195	2016-07-15	pre_covid	0.0178340088534345	-0.000748089555735116	NA	NA	NA	NA	NA	Digital
196	2016-08-15	pre_covid	0.0184022195087356	0.00101556558030053	NA	NA	NA	NA	NA	Digital
197	2016-09-15	pre_covid	0.0178260733626946	-0.00150322550279958	NA	NA	NA	NA	NA	Digital
198	2016-10-15	pre_covid	0.0186689675532526	0.0013670411129968	NA	NA	NA	NA	NA	Digital
199	2016-11-15	pre_covid	0.0181110061755516	0.000391692863499801	NA	NA	NA	NA	NA	Digital
200	2016-12-15	pre_covid	0.0172873788778642	-0.00199729451396981	NA	NA	NA	NA	NA	Digital
201	2017-02-15	pre_covid	0.0183414373824572	0.000682250239141753	NA	NA	NA	NA	NA	Digital
202	2017-03-15	pre_covid	0.0187973855041562	0.000753760946756147	NA	NA	NA	NA	NA	Digital
203	2017-04-15	pre_covid	0.0188481327049666	-8.98666545040435e-07	NA	NA	NA	NA	NA	Digital
204	2017-05-15	pre_covid	0.0188654598906711	-0.000139604814393834	NA	NA	NA	NA	NA	Digital
205	2017-06-15	pre_covid	0.0187876668373712	-0.000151790456600767	NA	NA	NA	NA	NA	Digital
206	2017-07-15	pre_covid	0.0172147822526549	-0.00108160061742253	NA	NA	NA	NA	NA	Digital
207	2017-08-15	pre_covid	0.0197052826199062	0.00258980595303074	NA	NA	NA	NA	NA	Digital
208	2017-09-15	pre_covid	0.0191303881195323	-0.000616345329739411	NA	NA	NA	NA	NA	Digital
209	2017-10-15	pre_covid	0.0179798217449889	-0.00118247409333521	NA	NA	NA	NA	NA	Digital
210	2017-11-15	pre_covid	0.0188898680239041	0.000884658982096354	NA	NA	NA	NA	NA	Digital
211	2017-12-15	pre_covid	0.0204094528692258	0.00160656923606538	NA	NA	NA	NA	NA	Digital
212	2018-01-15	pre_covid	0.0194759589582252	-0.000989525624198989	NA	NA	NA	NA	NA	Digital
213	2018-02-15	pre_covid	0.0232473989213876	0.00370457227990324	NA	NA	NA	NA	NA	Digital
214	2018-03-15	pre_covid	0.0192899998371889	-0.00414530466180062	NA	NA	NA	NA	NA	Digital
215	2018-04-15	pre_covid	0.0185459554713149	-0.000490292679489189	NA	NA	NA	NA	NA	Digital
216	2018-05-15	pre_covid	0.0196223190777614	0.000476894718305738	NA	NA	NA	NA	NA	Digital
217	2018-06-15	pre_covid	0.0198941660629139	0.000632363356485798	NA	NA	NA	NA	NA	Digital
218	2018-07-15	pre_covid	0.0197993526515067	-0.000402289014785371	NA	NA	NA	NA	NA	Digital
219	2018-08-15	pre_covid	0.0202710060846868	0.000292824584080263	NA	NA	NA	NA	NA	Digital
220	2018-09-15	pre_covid	0.0213488008911611	0.0015718242332729	NA	NA	NA	NA	NA	Digital
221	2018-10-15	pre_covid	0.0217395388154479	0.000489693704105509	NA	NA	NA	NA	NA	Digital
222	2018-11-15	pre_covid	0.0224455464985388	0.000743534654029151	NA	NA	NA	NA	NA	Digital
223	2018-12-15	pre_covid	0.0218540301565286	4.9708124384253e-05	NA	NA	NA	NA	NA	Digital
224	2019-02-15	pre_covid	0.0218772805746396	-0.000379054318256423	NA	NA	NA	NA	NA	Digital
225	2019-03-15	pre_covid	0.0209136858503919	-0.000251364541805121	NA	NA	NA	NA	NA	Digital
226	2019-04-15	pre_covid	0.023650394557286	0.00275255577013799	NA	NA	NA	NA	NA	Digital
227	2019-05-15	pre_covid	0.0212820367224064	-0.00195458212049231	NA	NA	NA	NA	NA	Digital
228	2019-06-15	pre_covid	0.019575988502781	-0.00156791640797166	NA	NA	NA	NA	NA	Digital
229	2019-07-15	pre_covid	0.0217719170419131	5.50472534863017e-05	NA	NA	NA	NA	NA	Digital
230	2019-08-15	pre_covid	0.0225689242441571	0.00187566024104859	NA	NA	NA	NA	NA	Digital
231	2019-09-15	pre_covid	0.0213539834484564	-0.00217198258821495	NA	NA	NA	NA	NA	Digital
232	2019-10-15	pre_covid	0.0192313772767492	-0.00232401987005514	NA	NA	NA	NA	NA	Digital
233	2019-11-15	pre_covid	0.0209852401921808	0.00232960057300349	NA	NA	NA	NA	NA	Digital
234	2019-12-15	pre_covid	0.0231141495918253	0.00267417325203103	NA	NA	NA	NA	NA	Digital
235	2020-01-15	pre_covid	0.0186478905139231	-0.00372897035003598	NA	NA	NA	NA	NA	Digital
236	2020-02-15	pre_covid	0.0203862623900183	0.00121755570053741	NA	NA	NA	NA	NA	Digital
237	2020-03-15	pre_covid	0.0213338768884317	0.00047293143817304	NA	NA	NA	NA	NA	Digital
238	2020-04-15	post_covid	0.025621882589087	0.00481802658712514	0.022820020840394	0.0200054738139872	0.0256345678668007	0.020979687458535	0.024660354222253	Digital
239	2020-05-15	post_covid	0.0271949111799804	0.00114245031751984	0.0219280724357208	0.019113147696327	0.0247429971751146	0.0200874920806145	0.0237686527908271	Digital
240	2020-06-15	post_covid	0.0252215707331244	-0.00366434542794431	0.0222855815031176	0.0194702744738591	0.025100888532376	0.0204447511821045	0.0241264118241306	Digital
241	2020-07-15	post_covid	0.0288159167789066	0.00310812930159979	0.0220305236512399	0.0192148297289267	0.0248462175735531	0.0201894403544559	0.0238716069480239	Digital
242	2020-08-15	post_covid	0.0284971113610129	0.000348046798955424	0.0226654459462913	0.0198493605014577	0.0254815313911248	0.0208241066466915	0.0245067852458911	Digital
243	2020-09-15	post_covid	0.0266291943897406	-0.00195984007230624	0.0229338602450387	0.020117378621981	0.0257503418680964	0.021092261898422	0.0247754585916554	Digital
244	2020-10-15	post_covid	0.0265677823012014	0.000324219286513967	0.022277723271907	0.0194608407887209	0.025094605755093	0.0204358628169408	0.0241195837268731	Digital
245	2020-11-15	post_covid	0.0271371680363211	0.00179403204760597	0.0223797038257503	0.0195624157743696	0.025196991877131	0.0205375781839955	0.024221829467505	Digital
246	2020-12-15	post_covid	0.0281920217188074	0.000358021071607449	0.0230547970173691	0.0202370986636036	0.0258724953711346	0.0212124030933052	0.024897190941433	Digital
247	2021-01-15	post_covid	0.0286583863371093	0.000178199649775802	0.0225500154737593	0.0197319020573343	0.0253681288901842	0.0207073501548099	0.0243926807927086	Digital
248	2021-02-15	post_covid	0.0280244762078535	0.000202851651838521	0.0230269898264202	0.0202084565610157	0.0258455230918247	0.021184049982979	0.0248699296698614	Digital
249	2021-03-15	post_covid	0.0263510855598558	-0.00172071188594744	0.0236461247436414	0.0208271668169319	0.0264650826703509	0.0218029072290977	0.025489342258185	Digital
250	2021-04-15	post_covid	0.0261389950243137	-0.000118092890670174	0.0239756883679881	0.0211492779408202	0.0268020987951561	0.0221275979253167	0.0258237788106595	Digital
251	2021-05-15	post_covid	0.02520476555565	-0.00100320747869578	0.0230837399633149	0.0202568962514677	0.0259105836751622	0.0212353662110197	0.0249321137156101	Digital
252	2021-06-15	post_covid	0.0266108679592636	0.000456975738378214	0.0234412490307117	0.0206139671558984	0.0262685309055251	0.0215925887790524	0.025289909282371	Digital
253	2021-07-15	post_covid	0.0285306091525597	0.00279168417749516	0.023186191178834	0.0203584662369788	0.0260139161206892	0.0213372412212079	0.0250351411364601	Digital
254	2021-08-15	post_covid	0.0272175752017611	-0.00106900879889658	0.0238211134738854	0.0209929405351649	0.0266492864126059	0.0219718705868541	0.0256703563609166	Digital
255	2021-09-15	post_covid	0.0272452848448243	-0.000374783417486529	0.0240895277726328	0.0212609018815182	0.0269181536637474	0.0222399887159503	0.0259390668293153	Digital
256	2021-10-15	post_covid	0.0289121888813256	0.00227052389724605	0.0234333907995011	0.0206043069748004	0.0262624746242018	0.0215835523161409	0.0252832292828612	Digital
257	2021-11-15	post_covid	0.0303659922319063	0.00164771237580857	0.0235353713533444	0.0207058245882454	0.0263649181184434	0.0216852301695281	0.0253855125371607	Digital
258	2021-12-15	post_covid	0.0292464615989728	-0.00154772272461058	0.0242104645449632	0.0213804498070766	0.0270404792828498	0.0223600173701882	0.0260609117197382	Digital
259	2022-01-15	post_covid	0.0294714454630838	0.000562245017078957	0.0237056830013534	0.0208751952327566	0.0265361707699502	0.0218549265284219	0.0255564394742849	Digital
260	2022-02-15	post_covid	0.0286003631002027	-0.00192115581056799	0.0241826573540143	0.0213516914712954	0.0270136232367332	0.022331588259062	0.0260337264489667	Digital
261	2022-03-15	post_covid	0.0281697720811676	-0.000413358361576295	0.0248017922712355	0.0219703431655379	0.0276332413769331	0.0229504072137605	0.0266531773287105	Digital
262	2022-04-15	post_covid	0.0289283747426193	0.00226977747060483	0.0251313558955822	0.022292240865068	0.0279704709260964	0.0232749583592925	0.0269877534318719	Digital
263	2022-05-15	post_covid	0.0281686198797527	-0.00236959357706221	0.0242394074909091	0.0213998001909922	0.0270790147908259	0.022382688076958	0.0260961269048601	Digital
264	2022-06-15	post_covid	0.0272799754684433	-0.000882865661258823	0.0245969165583058	0.0217568118167324	0.0274370212998793	0.0227398718847384	0.0264539612318732	Digital
265	2022-07-15	post_covid	0.0278572906036059	0.0006087988191308	0.0243418587064281	0.021501251325732	0.0271824660871242	0.0224844853748039	0.0261992320380523	Digital
266	2022-08-15	post_covid	0.0288036256723494	0.00136797909612598	0.0249767810014795	0.0221356657590286	0.0278178962439304	0.0231190755969029	0.0268344864060561	Digital
267	2022-09-15	post_covid	0.0279748131267329	-0.00119486693333226	0.0252451953002269	0.0224035669482698	0.0280868236521841	0.0233871543913777	0.0271032362090762	Digital
268	2022-10-15	post_covid	0.0288560212819316	0.00386861106217917	0.0245890583270952	0.0217469115928081	0.0274312050613824	0.0227306784662592	0.0264474381879312	Digital
269	2022-11-15	post_covid	0.0279494191907966	-0.00480037248869823	0.0246910388809385	0.0218483684664731	0.027533709295404	0.0228323166040389	0.0265497611578382	Digital
270	2022-12-15	post_covid	0.0264411974340528	0.000879115683281641	0.0253661320725573	0.0225229326550885	0.0282093314900262	0.0235070638991859	0.0272252002459288	Digital
271	2015-04-15	pre_covid	0.0818607934084426	-0.00439787234604158	NA	NA	NA	NA	NA	Manual
272	2015-06-15	pre_covid	0.081456843043258	0.00334013311292681	NA	NA	NA	NA	NA	Manual
273	2015-07-15	pre_covid	0.0822863002141932	0.00246025530490521	NA	NA	NA	NA	NA	Manual
274	2015-08-15	pre_covid	0.0777125689911055	-0.00443050735139962	NA	NA	NA	NA	NA	Manual
275	2015-09-15	pre_covid	0.0794123349829578	0.00214630678182286	NA	NA	NA	NA	NA	Manual
276	2015-10-15	pre_covid	0.0697127733708448	-0.0114859091086449	NA	NA	NA	NA	NA	Manual
277	2015-11-15	pre_covid	0.0736591747175827	0.0035095852460017	NA	NA	NA	NA	NA	Manual
278	2015-12-15	pre_covid	0.0801123155045014	0.00789543432379351	NA	NA	NA	NA	NA	Manual
279	2016-01-15	pre_covid	0.0783917162138494	-0.000894617931405483	NA	NA	NA	NA	NA	Manual
280	2016-02-15	pre_covid	0.0805840102873096	0.00313268556033996	NA	NA	NA	NA	NA	Manual
281	2016-03-15	pre_covid	0.0797796035085726	-0.00305785981019888	NA	NA	NA	NA	NA	Manual
282	2016-04-15	pre_covid	0.0775056877279864	-0.000457653632910413	NA	NA	NA	NA	NA	Manual
283	2016-05-15	pre_covid	0.077439558092157	-0.00142424244151616	NA	NA	NA	NA	NA	Manual
284	2016-06-15	pre_covid	0.0818943495004049	0.0078584739100351	NA	NA	NA	NA	NA	Manual
285	2016-07-15	pre_covid	0.0827385671540677	-0.000882613400968327	NA	NA	NA	NA	NA	Manual
286	2016-08-15	pre_covid	0.0819154367434003	-0.000840716721549401	NA	NA	NA	NA	NA	Manual
287	2016-09-15	pre_covid	0.0809410106581029	-0.00211286355325377	NA	NA	NA	NA	NA	Manual
288	2016-10-15	pre_covid	0.0781900239067832	-0.00308971136732294	NA	NA	NA	NA	NA	Manual
289	2016-11-15	pre_covid	0.0825282291270194	0.00621472587101192	NA	NA	NA	NA	NA	Manual
290	2016-12-15	pre_covid	0.0796419127401453	-0.00291488308123222	NA	NA	NA	NA	NA	Manual
291	2017-02-15	pre_covid	0.0822939492802749	0.000705960624318875	NA	NA	NA	NA	NA	Manual
292	2017-03-15	pre_covid	0.0831290192703628	0.000424998919497814	NA	NA	NA	NA	NA	Manual
293	2017-04-15	pre_covid	0.082672985747654	-0.000648417250316039	NA	NA	NA	NA	NA	Manual
294	2017-05-15	pre_covid	0.0801172181844751	-0.00317240677418711	NA	NA	NA	NA	NA	Manual
295	2017-06-15	pre_covid	0.0836264408228556	0.00353546958494846	NA	NA	NA	NA	NA	Manual
296	2017-07-15	pre_covid	0.0798532522445864	-0.00420405163839353	NA	NA	NA	NA	NA	Manual
297	2017-08-15	pre_covid	0.0872811202062806	0.00705043212137682	NA	NA	NA	NA	NA	Manual
298	2017-09-15	pre_covid	0.0846547246121678	-0.00437336248701476	NA	NA	NA	NA	NA	Manual
299	2017-10-15	pre_covid	0.0899820313958694	0.00344034488049251	NA	NA	NA	NA	NA	Manual
300	2017-11-15	pre_covid	0.0897012822802716	0.00228742806760214	NA	NA	NA	NA	NA	Manual
301	2017-12-15	pre_covid	0.0881125139515662	-0.000642469303699782	NA	NA	NA	NA	NA	Manual
302	2018-01-15	pre_covid	0.0930316882542076	0.00868740582648299	NA	NA	NA	NA	NA	Manual
303	2018-02-15	pre_covid	0.118077435502372	0.0256518382029913	NA	NA	NA	NA	NA	Manual
304	2018-03-15	pre_covid	0.0911185000470572	-0.0292360349242354	NA	NA	NA	NA	NA	Manual
305	2018-04-15	pre_covid	0.0962088557154926	0.00498534960297584	NA	NA	NA	NA	NA	Manual
306	2018-05-15	pre_covid	0.0927150451682102	-0.00395327428600919	NA	NA	NA	NA	NA	Manual
307	2018-06-15	pre_covid	0.0929024176974235	0.000389140489429403	NA	NA	NA	NA	NA	Manual
308	2018-07-15	pre_covid	0.0938478109942756	-0.000156476161415309	NA	NA	NA	NA	NA	Manual
309	2018-08-15	pre_covid	0.0843846750775554	-0.0102879493238308	NA	NA	NA	NA	NA	Manual
310	2018-09-15	pre_covid	0.090181128852734	0.00872508926903601	NA	NA	NA	NA	NA	Manual
311	2018-10-15	pre_covid	0.0940407603072325	0.00394360557344538	NA	NA	NA	NA	NA	Manual
312	2018-11-15	pre_covid	0.0979690617555266	0.00424062735402183	NA	NA	NA	NA	NA	Manual
313	2018-12-15	pre_covid	0.0916742614742445	-0.00307958165453898	NA	NA	NA	NA	NA	Manual
314	2019-02-15	pre_covid	0.0892099470107819	-0.00477774262330212	NA	NA	NA	NA	NA	Manual
315	2019-03-15	pre_covid	0.0921264038603139	0.00310493462456129	NA	NA	NA	NA	NA	Manual
316	2019-04-15	pre_covid	0.0959182887404965	0.00675766187772417	NA	NA	NA	NA	NA	Manual
317	2019-05-15	pre_covid	0.0948266030223584	-0.0037867847475246	NA	NA	NA	NA	NA	Manual
318	2019-06-15	pre_covid	0.0922295308666357	-0.00125587522561654	NA	NA	NA	NA	NA	Manual
319	2019-07-15	pre_covid	0.108055859918322	0.0140276258355942	NA	NA	NA	NA	NA	Manual
320	2019-08-15	pre_covid	0.106177158449674	0.00184138044829538	NA	NA	NA	NA	NA	Manual
321	2019-09-15	pre_covid	0.100687632405782	-0.00412838351058057	NA	NA	NA	NA	NA	Manual
322	2019-10-15	pre_covid	0.107146499441156	0.00130342476336627	NA	NA	NA	NA	NA	Manual
323	2019-11-15	pre_covid	0.109489173278463	0.00645544703453019	NA	NA	NA	NA	NA	Manual
324	2019-12-15	pre_covid	0.106843745088285	-0.00308942358923141	NA	NA	NA	NA	NA	Manual
325	2020-01-15	pre_covid	0.103389825440621	-0.00319574587151909	NA	NA	NA	NA	NA	Manual
326	2020-02-15	pre_covid	0.1089152687144	0.0106167089055068	NA	NA	NA	NA	NA	Manual
327	2020-03-15	pre_covid	0.110778015211169	-0.00231214135845448	NA	NA	NA	NA	NA	Manual
328	2020-04-15	post_covid	0.111478557130122	0.000724292246276383	0.100580036649918	0.0843303583564245	0.116829714943412	0.0899549431171358	0.111205130182701	Manual
329	2020-05-15	post_covid	0.104766227147005	-0.00265752879751128	0.101927146150017	0.0853288538867015	0.118525438413333	0.0910741061945862	0.112780186105449	Manual
330	2020-06-15	post_covid	0.102786425317926	-0.00376595625753204	0.0973513672698573	0.0813466630704399	0.113356071469275	0.0868864536874503	0.107816280852264	Manual
331	2020-07-15	post_covid	0.104003402693049	0.00420035480173282	0.102252168009154	0.085348272146129	0.119156063872178	0.0911993046004692	0.113305031417838	Manual
332	2020-08-15	post_covid	0.095686572162123	-0.0131397092670664	0.1031972156558	0.0860133001931513	0.120381131118449	0.0919612572723549	0.114433174039246	Manual
333	2020-09-15	post_covid	0.104240505755657	0.0108612406889228	0.101724358220003	0.0846372288117766	0.118811487628229	0.0905516848359486	0.112897031604057	Manual
334	2020-10-15	post_covid	0.101190101296584	-0.00374220433160898	0.101230444928526	0.0840902632610271	0.118370626596024	0.0900230825366823	0.112437807320369	Manual
335	2020-11-15	post_covid	0.104624700031681	0.00388342249492788	0.103425348949203	0.0858213575007258	0.12102934039768	0.0919147176424119	0.114935980255994	Manual
336	2020-12-15	post_covid	0.11405768767184	0.0101923803648235	0.101758804444234	0.0842785925584044	0.119239016330064	0.0903291082431616	0.113188500645306	Manual
337	2021-01-15	post_covid	0.109826086177915	-0.00480948488797297	0.10133809812916	0.0837948835820457	0.118881312676274	0.0898672067021345	0.112808989556185	Manual
338	2021-02-15	post_covid	0.112511054713632	0.00113671828914326	0.102038663879272	0.0842655382168777	0.119811789541667	0.0904174416543099	0.113659886104235	Manual
339	2021-03-15	post_covid	0.096370237287722	-0.0205146887013148	0.109292877082944	0.0903095212192979	0.12827623294659	0.0968803278635484	0.121705426302339	Manual
340	2021-04-15	post_covid	0.0932420505305727	-0.00469538703634011	0.100580036649918	0.0827542692565046	0.118405804043332	0.0889243938471634	0.112235679452673	Manual
341	2021-05-15	post_covid	0.0947170280681633	0.00168721199958998	0.101927146150017	0.083782875014581	0.120071417285454	0.0900632449443322	0.113791047355703	Manual
342	2021-06-15	post_covid	0.0987250093966889	0.00498143330920987	0.0973513672698573	0.079748287107361	0.114954447432354	0.0858413318209415	0.108861402718773	Manual
343	2021-07-15	post_covid	0.0923070801058494	-0.0051160727475232	0.102252168009154	0.0838275744514373	0.12067676156687	0.0902049738236159	0.114299362194691	Manual
344	2021-08-15	post_covid	0.0914453289747142	-0.00203816784179513	0.1031972156558	0.0845152284235045	0.121879202888096	0.0909817207926886	0.115412710518912	Manual
345	2021-09-15	post_covid	0.0908746831053157	-0.000981265825453643	0.101724358220003	0.0831311990424817	0.120317517397524	0.0895669449000004	0.113881771540005	Manual
346	2021-10-15	post_covid	0.0904267693121172	0.00257366462968587	0.101230444928526	0.0825883512677159	0.119872538589335	0.0890410350697285	0.113419854787323	Manual
347	2021-11-15	post_covid	0.0896854894599472	-0.00175563908257077	0.103425348949203	0.0843557904278036	0.122494907470603	0.0909564348415395	0.115894263056867	Manual
348	2021-12-15	post_covid	0.0915463347219547	0.00275115019227036	0.101758804444234	0.0828032974006195	0.120714311487849	0.089364464589496	0.114153144298972	Manual
349	2022-01-15	post_covid	0.0921509220231162	0.00193168949739253	0.10133809812916	0.0823243172546601	0.12035187900366	0.0889056550644698	0.11377054119385	Manual
350	2022-02-15	post_covid	0.0923697357706024	0.00126407830492163	0.102038663879272	0.0828123676256023	0.121264960132942	0.0894672644771056	0.114610063281439	Manual
351	2022-03-15	post_covid	0.096169115312958	0.00195185734511478	0.109292877082944	0.0889424719110932	0.129643282254794	0.0959864623665671	0.12259929179932	Manual
352	2022-04-15	post_covid	0.121135962787396	0.011378291891074	0.100580036649918	0.0813047854034568	0.11985528789638	0.0879766272985138	0.113183446001323	Manual
353	2022-05-15	post_covid	0.0953684806925848	-0.0141698275410893	0.101927146150017	0.0823568308524748	0.12149746144756	0.0891308047857893	0.114723487514245	Manual
354	2022-06-15	post_covid	0.107617877601525	0.0117008213972264	0.0973513672698573	0.0782815557700328	0.116421178769682	0.0848822877484927	0.109820446791222	Manual
355	2022-07-15	post_covid	0.103163684492704	-0.00426924657531387	0.102252168009154	0.0824213583225577	0.12208297769575	0.0892854985191334	0.115218837499174	Manual
356	2022-08-15	post_covid	0.104044156804509	0.00206876826647222	0.1031972156558	0.0831268951846822	0.123267536126918	0.0900739384815112	0.116320492830089	Manual
357	2022-09-15	post_covid	0.105065218974809	0.000477938689322308	0.101724358220003	0.0817365475985288	0.121712168841477	0.0886550313365447	0.114793685103461	Manual
358	2022-10-15	post_covid	0.10486693664551	0.00107568556130284	0.101230444928526	0.0811969499543227	0.121263939902729	0.0881312466524182	0.114329643204633	Manual
359	2022-11-15	post_covid	0.105412530424957	-0.00296473084365617	0.103425348949203	0.0829933384325694	0.123857359465837	0.0900655753659347	0.116785122532471	Manual
360	2022-12-15	post_covid	0.104038273190895	-0.00415244700993805	0.101758804444234	0.0814330538021439	0.122084555086324	0.0884685104583715	0.115049098430097	Manual
